# Supplementary material for: Multidirectional Piezoelectric Vibration Energy Harvester Based on Cam Rotor Mechanism
Source: Micromachines (Basel). 2023 May 30;14(6):1159. doi: 10.3390/mi14061159 (PMC10305283; doi:10.3390/mi14061159)
Supplement: Supplementary file 1 [file micromachines-14-01159-s001.zip]

Archive with 6 entries (5 files):
- x-t files  for the compnents in protype/
- x-t files  for the compnents in protype/bracket.x_t
- x-t files  for the compnents in protype/brass substrate.x_t
- x-t files  for the compnents in protype/cam rotor.x_t
- x-t files  for the compnents in protype/Driving fork.x_t
- x-t files  for the compnents in protype/turnplate.x_t
