# Supplementary material for: Multidirectional Piezoelectric Vibration Energy Harvester Based on Cam Rotor Mechanism
Source: Micromachines (Basel). 2023 May 30;14(6):1159. doi: 10.3390/mi14061159 (PMC10305283; doi:10.3390/mi14061159)
Supplement: Supplementary file 1 [file micromachines-14-01159-s001.zip › x-t files for the compnents in protype/bracket.x_t]

**ABCDEFGHIJKLMNOPQRSTUVWXYZabcdefghijklmnopqrstuvwxyz**************************
**PARASOLID !"#$%&'()*+,-./:;<=>?@[\]^_`{|}~0123456789**************************
**PART1;
MC=AMD64;
MC_MODEL=Intel64 Family 6 Model 60 Stepping 3, GenuineIntel;
MC_ID=unknown;
OS=Windows_NT;
OS_RELEASE=unknown;
FRU=Parasolid Version 31.0, build 203,  8- 8-2018;
APPL=SOLIDWORKS 2019-2018263;
SITE=;
USER=unknown;
FORMAT=text;
GUISE=transmit;
KEY=bracket;
FILE=bracket.x_t;
DATE=Mon May 15 15:16:17 2023;
**PART2;
SCH=SCH_3100203_31001;
USFLD_SIZE=0;
**PART3;
**END_OF_HEADER*****************************************************************
T51 : TRANSMIT FILE created by modeller version 310020323 SCH_3100203_31001_1300
6215 0 12 34 CCCCCCI4 mesh1006 0 I8 polyline1008 0 CCCCCCCDI5 owner1040 0 CCCCCC
I13 boundary_mesh1006 0 I17 boundary_polyline1008 0 CCCA16 index_map_offset0 0 1
 dA9 index_map82 0 A17 node_id_index_map82 0 A20 schema_embedding_map82 0 A5 chi
ld12 0 A14 lowest_node_id0 0 1 dA16 mesh_offset_data206 0 Z1 2477 2 3 0 0 0 0 0
 0 1e3 1e-8 0 4 0 1 0 1 1 5 6 7 8 0 0 9 10 11 0 0 0 0 0 0 0 81 255 2 2 2448 12 1
 13 0 0 0 0 14 70 11 CI9 list_type0 0 1 uI10 notransmit0 0 1 lCCCDCCDI12 finger_
index0 0 1 dI12 finger_block1012 0 CZ3 0 4 T1 0 0 9 20 1 15 15 13 255 5 29 0 1 0
 16 0 0 17 0 51 255 6 1824 0 18 19 0 0 +.019 .0045 .109 385494105772624e-30 -1 0
 .001 1 385494105772624e-30 0 31 255 7 1777 0 10 20 0 0 -.019 .0045 .109 0 1 0 0
 0 1 .001 29 255 8 1748 0 11 21 0 .02 -.0045 .109 19 8 CCCCCCCA5 owner12 0 Z9 7
 0 1 17 0 22 V0 16 255 10 1769 0 ?23 0 24 7 0 0 1 18 255 11 1746 0 25 0 26 8 ?1
 17 255 25 0 27 28 29 11 30 24 0 31 +18 26 1743 0 32 11 33 21 ?1 17 32 0 34 35 3
1 26 36 37 0 38 +18 33 1735 0 23 26 39 40 ?1 29 21 1745 0 26 40 8 .02 .0045 .109
 29 40 1737 0 33 41 21 .019 .0045 .11 29 41 1734 0 39 42 40 .019 -.0045 .11 18 3
9 1732 0 30 33 43 41 ?1 29 42 1726 0 43 44 41 -.019 -.0045 .11 18 43 1724 0 45 3
9 46 42 ?1 29 44 1723 0 46 47 42 -.019 .0045 .11 18 46 1721 0 48 43 49 44 ?1 29
 47 1715 0 49 50 44 -.02 .0045 .109 18 49 1713 0 51 46 52 47 ?1 29 50 1712 0 52
 53 47 -.02 -.0045 .109 18 52 1710 0 54 49 55 50 ?1 29 53 1321 0 55 56 50 .02362
202362203545 -.0045 .006 18 55 1319 0 57 52 58 53 ?1 29 56 1318 0 58 59 53 .0236
2202362203545 -.0045 0 18 58 1316 0 60 55 61 56 ?1 29 59 1308 0 61 62 56 .023622
02362203545 .0045 .006 18 61 1306 0 63 58 64 59 ?1 29 62 1305 0 64 65 59 .023622
02362203545 .0045 0 18 64 1303 0 66 61 67 62 ?1 29 65 1290 0 67 68 62 -.02169369
516309375 .00596938775510204 0 18 67 1288 0 69 64 70 65 ?1 29 68 1287 0 70 71 65
 .02169369516309375 .00596938775510204 0 18 70 1285 0 72 67 73 68 ?1 29 71 1284
 0 73 74 68 -.02169369516309375 .00596938775510204 .006 18 73 1282 0 75 70 76 71
 ?1 29 74 1281 0 76 77 71 .02169369516309375 .00596938775510204 .006 18 76 1279
 0 78 73 79 74 ?1 29 77 1271 0 79 80 74 -.02362202362203545 .0045 .006 18 79 126
9 0 81 76 82 77 ?1 29 80 1268 0 82 83 77 -.02362202362203545 .0045 0 18 82 1266
 0 84 79 85 80 ?1 29 83 1253 0 85 86 80 .02169369516309375 -.00596938775510204 .
006 18 85 1251 0 87 82 88 83 ?1 29 86 1250 0 88 89 83 -.02169369516309375 -.0059
6938775510204 .006 18 88 1248 0 90 85 91 86 ?1 29 89 1247 0 91 92 86 .0216936951
6309375 -.00596938775510204 0 18 91 1245 0 93 88 94 89 ?1 29 92 1244 0 94 95 89
 -.02169369516309375 -.00596938775510204 0 18 94 1242 0 96 91 97 92 ?1 29 95 123
4 0 97 98 92 -.02362202362203545 -.0045 .006 18 97 1232 0 99 94 100 95 ?1 29 98
 1231 0 100 101 95 -.02362202362203545 -.0045 0 18 100 1229 0 102 97 103 98 ?1 2
9 101 929 0 103 104 98 .02 .0045 .008 18 103 927 0 105 100 106 101 ?1 29 104 926
 0 106 107 101 .02 -.0045 .008 18 106 924 0 108 103 109 104 ?1 29 107 918 0 109
 110 104 -.02 -.0045 .008 18 109 916 0 111 106 112 107 ?1 29 110 915 0 112 113 1
07 -.02 .0045 .008 18 112 913 0 114 109 115 110 ?1 29 113 905 0 115 116 110 -.01
8 -.0045 .006 18 115 903 0 117 112 118 113 ?1 29 116 901 0 118 119 113 -.018 .00
45 .006 18 118 899 0 120 115 121 116 ?1 29 119 891 0 121 122 116 .018 -.0045 .00
6 18 121 889 0 123 118 124 119 ?1 29 122 887 0 124 125 119 .018 .0045 .006 18 12
4 885 0 126 121 127 122 ?1 29 125 307 0 127 128 122 .03202744757679155 .0045 0 1
8 127 228 0 129 124 130 125 ?1 29 128 308 0 130 131 125 .03202744757679155 -.004
5 0 18 130 223 0 132 127 133 128 ?1 29 131 311 0 133 134 128 .03202744757679155
 .0045 .117 18 133 234 0 135 130 136 131 ?1 29 134 312 0 136 137 131 .0320274475
7679155 -.0045 .117 18 136 224 0 138 133 139 134 ?1 29 137 433 0 139 140 134 .01
25 -.0045 .117 18 139 385 0 141 136 142 137 ?1 29 140 434 0 142 143 137 .0125 -.
0045 .11 18 142 384 0 144 139 145 140 ?1 29 143 435 0 145 146 140 .0125 .0045 .1
1 18 145 383 0 147 142 148 143 ?1 29 146 436 0 148 149 143 .0125 .0045 .117 18 1
48 380 0 150 145 151 146 ?1 29 149 690 0 151 152 146 -.03202744757679155 -.0045
 0 18 151 619 0 153 148 154 149 ?1 29 152 691 0 154 155 149 -.03202744757679155
 .0045 0 18 154 620 0 156 151 157 152 ?1 29 155 694 0 157 158 152 -.032027447576
79155 -.0045 .117 18 157 614 0 159 154 160 155 ?1 29 158 695 0 160 161 155 -.032
02744757679155 .0045 .117 18 160 613 0 162 157 163 158 ?1 29 161 805 0 163 164 1
58 -.0125 .0045 .117 18 163 757 0 165 160 166 161 ?1 29 164 806 0 166 167 161 -.
0125 .0045 .11 18 166 755 0 168 163 169 164 ?1 29 167 807 0 169 170 164 -.0125 -
.0045 .11 18 169 753 0 171 166 172 167 ?1 29 170 808 0 172 0 167 -.0125 -.0045 .
117 18 172 751 0 173 169 0 170 ?1 17 173 0 174 175 176 172 177 178 0 179 -15 255
 174 657 0 173 180 0 17 175 0 174 181 173 163 179 182 0 183 +17 176 0 174 173 18
1 157 184 185 0 0 -17 177 0 186 187 188 157 173 178 0 176 +16 178 576 0 ?177 189
 190 191 0 0 1 17 179 0 192 193 183 172 175 182 0 188 -15 192 777 0 179 194 0 17
 193 0 192 195 179 169 188 196 0 197 -17 183 0 192 179 195 163 198 199 0 0 -16 1
82 723 0 ?175 196 200 201 0 0 1 17 188 0 186 177 171 172 193 196 0 0 +15 186 627
 0 202 203 0 17 171 0 186 188 45 169 204 190 0 193 -16 196 727 0 ?188 205 182 20
6 0 0 1 16 205 731 0 ?197 199 196 207 0 0 1 30 255 206 799 0 196 201 207 0 +-.01
25 -.0045 .11 0 0 1 30 201 800 0 182 208 206 0 +-.0125 .0045 .117 77098821154524
6e-30 1 0 30 207 798 0 205 206 209 0 +-.0125 .0045 .11 -770988211545246e-30 -1 0
 30 209 797 0 199 207 210 0 +-.0125 .0045 .11 0 0 -1 16 199 735 0 ?198 211 205 2
09 0 0 1 30 210 791 0 211 209 212 0 +-.0125 .0045 .11 -1 385494105772624e-30 0 1
6 211 738 0 ?213 190 199 210 0 0 1 30 212 790 0 190 210 191 0 +-.0125 -.0045 .11
 -1 385494105772624e-30 0 16 190 734 0 ?204 178 211 212 0 0 1 30 191 683 0 178 2
12 214 0 +-.02 -.0045 .117 -1 0 0 30 214 681 0 189 191 215 0 +-.02 .0045 .117 1
 0 0 16 189 581 0 ?165 185 178 214 0 0 1 30 215 680 0 185 214 216 0 +-.032027447
57679155 -.0045 .117 0 1 0 16 185 589 0 ?184 217 189 215 0 0 1 30 216 679 0 217
 215 218 0 +-.02 -.0045 0 -1 0 0 16 217 1230 0 ?153 219 185 216 0 0 1 30 218 677
 0 219 216 220 0 +-.02 .0045 0 1 0 0 16 219 597 0 ?221 222 217 218 0 0 1 30 220
 676 0 222 218 223 0 +-.03202744757679155 -.0045 0 0 1 0 16 222 604 0 ?156 224 2
19 220 0 0 1 30 223 675 0 225 220 226 0 +-.03202744757679155 -.0045 0 0 0 1 16 2
25 588 0 ?159 227 228 223 0 0 1 30 226 674 0 228 223 229 0 +-.03202744757679155
 .0045 0 0 0 1 16 228 580 0 ?162 225 230 226 0 0 1 30 229 673 0 230 226 231 0 +-
.02 .0045 0 0 0 1 16 230 914 0 ?232 228 224 229 0 0 1 30 231 672 0 224 229 233 0
 +-.02 -.0045 0 0 0 1 16 224 917 0 ?234 230 222 231 0 0 1 30 233 670 0 227 231 2
35 0 +0 .0045 .006 1 0 0 16 227 592 0 ?120 236 225 233 0 0 1 30 235 668 0 236 23
3 237 0 +0 -.0045 .006 -1 0 0 16 236 587 0 ?99 238 227 235 0 0 1 31 237 504 0 23
8 235 239 0 +.017 -867361737988403e-33 .11 0 0 -1 -1 0 0 .001598209661055315 16
 238 479 0 ?240 241 236 237 0 0 1 31 239 503 0 241 237 242 0 +.017 -867361737988
403e-33 .117 0 0 1 1 0 0 .001598209661055315 16 241 478 0 ?243 244 238 239 0 0 1
 30 242 428 0 244 239 245 0 +.0125 .0045 .117 -770988211545246e-30 1 0 16 244 36
7 0 ?246 247 241 242 0 0 1 30 245 427 0 247 242 248 0 +.0125 .0045 .11 0 0 -1 16
 247 370 0 ?147 249 244 245 0 0 1 30 248 426 0 249 245 250 0 +.0125 .0045 .11 77
0988211545246e-30 -1 0 16 249 373 0 ?144 251 247 248 0 0 1 30 250 425 0 251 248
 252 0 +.0125 -.0045 .11 0 0 1 16 251 376 0 ?253 254 249 250 0 0 1 30 252 419 0
 254 250 255 0 +.0125 -.0045 .11 1 385494105772624e-30 0 16 254 366 0 ?29 256 25
1 252 0 0 1 30 255 418 0 256 252 257 0 +.0125 .0045 .11 1 385494105772624e-30 0
 16 256 362 0 ?258 259 254 255 0 0 1 30 257 298 0 259 255 260 0 +.02 -.0045 .117
 1 0 0 16 259 210 0 ?261 262 256 257 0 0 1 30 260 297 0 262 257 263 0 +.03202744
757679155 -.0045 .117 0 1 0 16 262 213 0 ?264 265 259 260 0 0 1 30 263 296 0 265
 260 266 0 +.02 .0045 .117 -1 0 0 16 265 216 0 ?150 267 262 263 0 0 1 30 266 294
 0 267 263 268 0 +.02 -.0045 0 1 0 0 16 267 1317 0 ?132 269 265 266 0 0 1 30 268
 293 0 269 266 270 0 +.03202744757679155 -.0045 0 0 1 0 16 269 206 0 ?271 272 26
7 268 0 0 1 30 270 292 0 272 268 273 0 +.02 .0045 0 -1 0 0 16 272 191 0 ?274 275
 269 270 0 0 1 30 273 290 0 276 270 277 0 +.02 -.0045 0 0 0 1 16 276 925 0 ?31 2
78 279 273 0 0 1 30 277 289 0 279 273 280 0 +.02 .0045 0 0 0 1 16 279 928 0 ?38
 276 281 277 0 0 1 30 280 288 0 281 277 282 0 +.03202744757679155 .0045 0 0 0 1
 16 281 205 0 ?135 279 275 280 0 0 1 30 282 287 0 275 280 283 0 +.03202744757679
155 -.0045 0 0 0 1 16 275 183 0 ?138 281 272 282 0 0 1 30 283 286 0 278 282 284
 0 +0 .0045 .006 -1 0 0 16 278 189 0 ?126 285 276 283 0 0 1 30 284 283 0 285 283
 286 0 +0 -.0045 .006 1 0 0 16 285 184 0 ?57 287 278 284 0 0 1 31 286 110 0 288
 284 289 0 +0 0 0 0 0 1 1 0 0 .0031 16 288 87 0 ?290 291 287 286 0 0 1 31 289 10
9 0 287 286 292 0 +0 0 .006 0 0 1 1 0 0 .0031 16 287 90 0 ?293 288 285 289 0 0 1
 31 292 5 0 294 289 295 0 +0 0 .006 0 0 1 1 0 0 .0225 16 294 1280 0 ?296 297 298
 292 298 298 1 31 295 23 0 299 292 300 0 +0 0 0 0 0 1 1 0 0 .0225 16 299 1286 0
 ?301 298 291 295 291 291 1 30 300 892 0 297 295 302 0 -.018 .0045 .006 38549410
5772624e-30 -1 0 16 297 890 0 ?303 304 294 300 0 0 1 30 302 906 0 304 300 305 0
 +-.018 693889390390723e-32 .006 -385494105772624e-30 -1 0 16 304 904 0 ?306 307
 297 302 0 0 1 30 305 921 0 307 302 308 0 --.02 .0045 .008 -385494105772624e-30
 -1 0 16 307 919 0 ?114 309 304 305 0 0 1 30 308 932 0 309 305 310 0 +.02 -.0045
 .008 385494105772624e-30 -1 0 16 309 930 0 ?311 312 307 308 0 0 1 31 310 1155 0
 312 308 313 0 +-.018 -.0045 .008 0 1 0 0 0 1 .002 16 312 935 0 ?111 314 309 310
 0 0 1 31 313 1156 0 314 310 315 0 +-.018 .0045 .008 0 -1 0 0 0 -1 .002 16 314 9
40 0 ?316 317 312 313 0 0 1 31 315 1157 0 317 313 318 0 -.018 -.0045 .008 0 -1 0
 0 0 -1 .002 16 317 945 0 ?319 320 314 315 0 0 1 31 318 1158 0 320 315 321 0 -.0
18 .0045 .008 0 1 0 0 0 1 .002 16 320 950 0 ?105 322 317 318 0 0 1 30 321 1238 0
 322 318 323 0 +-.02362202362203545 -.0045 .006 0 0 1 16 322 1236 0 ?324 325 320
 321 0 0 1 30 323 1256 0 325 321 326 0 -.02169369516309375 -.00596938775510204 .
006 0 0 -1 16 325 1254 0 ?327 328 322 323 0 0 1 30 326 1262 0 328 323 329 0 +-.0
2169369516309375 -.00596938775510204 .006 0 0 -1 16 328 1260 0 ?96 330 325 326 0
 0 1 30 329 1275 0 330 326 331 0 --.02362202362203545 .0045 0 0 0 1 16 330 1273
 0 ?332 333 328 329 0 0 1 30 331 1293 0 333 329 334 0 +.02169369516309375 .00596
938775510204 .006 0 0 -1 16 333 1291 0 ?335 336 330 331 0 0 1 30 334 1299 0 336
 331 337 0 --.02169369516309375 .00596938775510204 .006 0 0 -1 16 336 1297 0 ?75
 338 333 334 0 0 1 30 337 1312 0 338 334 339 0 -.02362202362203545 .0045 0 0 0 -
1 16 338 1310 0 ?340 341 336 337 0 0 1 30 339 1322 0 341 337 342 0 +.02362202362
203545 -.0045 0 0 0 -1 16 341 1320 0 ?60 343 338 339 0 0 1 31 342 1573 0 343 339
 344 0 --.02362202362203545 -.0065 .006 0 0 1 1 0 0 .002 16 343 1329 0 ?90 345 3
41 342 0 0 1 31 344 1574 0 345 342 346 0 +-.02362202362203545 -.0065 0 0 0 1 1 0
 0 .002 16 345 1334 0 ?102 347 343 344 0 0 1 31 346 1575 0 347 344 348 0 +-.0236
2202362203545 .0065 0 0 0 1 1 0 0 .002 16 347 1340 0 ?69 349 345 346 0 0 1 31 34
8 1576 0 349 346 350 0 --.02362202362203545 .0065 .006 0 0 1 1 0 0 .002 16 349 1
346 0 ?351 352 347 348 0 0 1 31 350 1577 0 352 348 353 0 +.02362202362203545 .00
65 0 0 0 1 1 0 0 .002 16 352 1351 0 ?66 354 349 350 0 0 1 31 353 1578 0 354 350
 355 0 -.02362202362203545 .0065 .006 0 0 1 1 0 0 .002 16 354 1357 0 ?78 356 352
 353 0 0 1 31 355 1579 0 356 353 357 0 -.02362202362203545 -.0065 .006 0 0 1 1 0
 0 .002 16 356 1362 0 ?358 359 354 355 0 0 1 31 357 1580 0 359 355 360 0 +.02362
202362203545 -.0065 0 0 0 1 1 0 0 .002 16 359 1367 0 ?93 361 356 357 0 0 1 30 36
0 1718 0 361 357 362 0 +-.02 .0045 .109 -385494105772624e-30 -1 0 16 361 1716 0
 ?363 364 359 360 0 0 1 30 362 1729 0 364 360 365 0 --.019 .0045 .11 -3854941057
72624e-30 -1 0 16 364 1727 0 ?48 366 361 362 0 0 1 30 365 1740 0 366 362 367 0 +
.019 .0045 .11 385494105772624e-30 -1 0 16 366 1738 0 ?368 37 364 365 0 0 1 30 3
67 1751 0 37 365 369 0 -.02 .0045 .109 385494105772624e-30 -1 0 16 37 1749 0 ?32
 370 366 367 0 0 1 31 369 1774 0 370 367 371 0 +-.019 -.0045 .109 0 1 0 0 0 1 .0
01 16 370 1754 0 ?45 372 37 369 0 0 1 31 371 1775 0 372 369 20 0 +-.019 .0045 .1
09 0 -1 0 0 0 -1 .001 16 372 1759 0 ?51 24 370 371 0 0 1 31 20 1776 0 24 371 7 0
 -.019 -.0045 .109 0 -1 0 0 0 -1 .001 16 24 1764 0 ?25 10 372 20 0 0 1 17 51 0 3
73 374 213 49 375 372 0 232 +15 373 631 0 81 376 0 17 374 0 373 316 51 112 232 2
30 0 377 -17 213 0 373 51 198 46 168 211 0 375 +17 375 0 378 379 380 46 51 372 0
 0 -17 232 0 381 363 114 49 374 230 0 380 +15 381 651 0 232 382 0 17 363 0 381 3
83 232 52 380 361 0 234 +17 114 0 381 232 383 112 384 307 0 374 +17 380 0 378 37
5 54 49 363 361 0 0 -15 378 1792 0 375 385 0 17 54 0 378 380 379 52 45 370 0 363
 -17 379 0 378 54 375 43 48 364 0 0 -17 45 0 186 171 234 43 54 370 0 204 +17 234
 0 186 45 111 52 383 224 0 0 +17 204 0 386 48 197 43 171 190 0 379 +15 386 770 0
 204 387 0 17 48 0 386 168 204 46 379 364 0 213 +17 197 0 386 204 168 169 195 20
5 0 0 +17 168 0 386 197 48 166 213 211 0 195 -17 195 0 192 183 193 166 197 205 0
 198 -17 198 0 373 213 165 166 183 199 0 0 +17 165 0 373 198 162 163 181 189 0 1
75 +17 162 0 373 165 388 160 389 228 0 181 +17 181 0 174 176 175 160 165 189 0 1
84 -17 184 0 390 389 159 160 176 185 0 0 +15 390 643 0 159 391 0 17 389 0 390 39
2 184 154 162 228 0 388 -17 159 0 390 184 392 157 187 225 0 177 +17 392 0 390 15
9 389 151 156 222 0 187 -17 187 0 186 202 177 151 159 225 0 0 -17 202 0 186 324
 187 100 153 217 0 393 -17 324 0 186 117 202 97 393 322 0 0 +17 153 0 394 156 10
2 151 202 217 0 392 +17 393 0 395 396 397 100 324 322 0 0 -15 395 1607 0 396 398
 0 17 396 0 395 399 393 94 102 345 0 0 -17 397 0 395 393 399 97 90 343 0 324 -17
 399 0 395 397 396 88 96 328 0 0 -17 90 0 400 401 99 88 397 343 0 402 +15 400 16
9 0 306 403 0 17 401 0 400 358 90 85 402 298 0 0 +17 99 0 400 90 306 97 117 236
 0 397 +17 402 0 404 96 327 88 401 298 0 399 -15 404 560 0 402 16 0 17 96 0 404
 405 402 94 399 328 0 406 +17 327 0 404 402 405 85 407 325 0 401 +16 298 1249 0
 ?401 294 299 292 294 294 1 17 405 0 404 327 96 91 406 291 0 407 +17 407 0 408 4
09 87 91 327 325 0 0 -15 408 1670 0 409 410 0 17 409 0 408 411 407 58 93 359 0 0
 -17 87 0 408 407 411 85 358 356 0 327 -17 411 0 408 87 409 55 60 341 0 0 -17 35
8 0 400 123 401 55 87 356 0 411 +17 123 0 400 303 358 121 57 285 0 319 -17 303 0
 400 63 123 124 412 297 0 413 +17 57 0 27 60 319 55 123 285 0 358 +17 319 0 27 5
7 28 121 108 317 0 412 +15 27 242 0 57 414 0 17 28 0 27 319 25 106 31 276 0 0 -1
7 108 0 415 416 412 106 319 317 0 311 -17 412 0 415 108 413 121 303 297 0 0 -15
 415 1194 0 413 417 0 17 413 0 415 412 416 124 105 320 0 0 -17 416 0 415 413 108
 103 311 309 0 0 -17 105 0 418 38 126 103 413 320 0 35 +15 418 250 0 274 419 0 1
7 38 0 418 23 105 26 35 279 0 420 +17 126 0 418 105 340 124 63 278 0 303 +17 35
 0 34 311 32 103 38 279 0 416 -15 34 258 0 31 421 0 17 311 0 34 31 35 106 416 30
9 0 28 +17 31 0 34 32 311 11 28 276 0 36 +17 36 0 422 30 420 11 32 37 0 0 -15 42
2 1813 0 420 18 0 17 30 0 422 423 36 39 25 24 0 368 -17 420 0 422 36 423 26 23 1
0 0 0 -17 423 0 422 420 30 33 368 366 0 0 -17 23 0 418 424 38 33 420 10 0 258 +1
7 424 0 418 425 23 145 258 256 0 426 -17 258 0 427 368 426 33 424 256 0 423 +15
 427 398 0 258 428 0 17 368 0 427 429 258 39 423 366 0 29 +17 426 0 427 258 429
 145 144 249 0 0 -17 429 0 427 426 368 142 29 254 0 430 -17 144 0 431 253 147 14
2 426 249 0 429 +15 431 405 0 246 432 0 17 253 0 431 246 144 139 430 251 0 433 +
17 147 0 431 144 246 145 425 247 0 424 +17 246 0 431 147 253 148 433 244 0 0 +17
 425 0 418 434 424 148 147 247 0 246 -17 434 0 418 129 425 133 150 265 0 0 -17 1
29 0 418 274 434 127 135 281 0 435 -17 150 0 436 433 264 148 434 265 0 425 +15 4
36 272 0 261 437 0 17 433 0 436 261 150 139 246 244 0 0 -17 264 0 436 150 261 13
3 438 262 0 434 +17 261 0 436 264 433 136 141 259 0 0 +17 438 0 439 440 135 136
 264 262 0 261 -15 439 266 0 135 441 0 17 440 0 439 271 438 130 138 275 0 442 -1
7 135 0 439 438 271 133 129 281 0 264 +17 271 0 439 135 440 127 442 269 0 0 +17
 442 0 394 443 435 130 271 269 0 0 -15 394 700 0 406 444 445 17 443 0 394 93 442
 58 132 267 0 409 -17 435 0 394 442 66 127 274 272 0 271 -17 66 0 394 435 446 64
 72 352 0 274 +17 274 0 418 340 129 64 435 272 0 447 +17 340 0 418 126 274 61 44
7 338 0 448 +17 447 0 449 72 448 64 340 338 0 0 -15 449 1649 0 448 450 0 17 72 0
 449 451 447 70 66 352 0 335 -17 448 0 449 447 451 61 78 354 0 0 -17 451 0 449 4
48 72 76 335 333 0 0 -17 78 0 400 296 63 76 448 354 0 452 +17 296 0 400 351 78 7
3 452 294 0 453 +17 63 0 400 78 303 61 126 278 0 340 -17 452 0 454 335 75 76 296
 294 0 451 -15 454 555 0 301 455 0 17 335 0 454 301 452 70 451 333 0 446 +17 75
 0 454 452 301 73 456 336 0 296 +17 301 0 454 75 335 67 446 299 0 456 +17 456 0
 457 84 453 67 75 336 0 0 -15 457 1628 0 453 458 0 17 84 0 457 459 456 82 69 347
 0 332 -17 453 0 457 456 459 73 351 349 0 0 -17 459 0 457 453 84 79 332 330 0 0
 -17 351 0 400 120 296 79 453 349 0 459 +17 120 0 400 306 351 118 81 227 0 316 +
17 306 0 400 99 120 115 460 304 0 0 +17 81 0 373 332 316 79 120 227 0 351 -17 31
6 0 373 81 374 118 377 314 0 460 +17 377 0 461 384 460 112 316 314 0 0 -17 460 0
 461 377 462 118 306 304 0 0 -15 461 1173 0 377 463 0 17 462 0 461 460 384 115 1
11 312 0 306 -17 384 0 461 462 377 109 114 307 0 0 -17 111 0 186 234 117 109 462
 312 0 383 +17 117 0 186 111 324 115 99 236 0 462 -17 383 0 381 114 363 109 234
 224 0 384 -14 255 463 1172 464 ?417 465 461 5 466 -0 0 417 465 22 81 1 464 2449
 467 463 468 0 0 469 470 14 417 1193 469 ?398 463 415 5 471 -0 0 398 463 22 14 4
65 848 472 ?463 194 473 5 474 +0 0 463 194 22 51 466 1184 0 463 475 471 0 +-.018
 693889390390723e-32 .008 -385494105772624e-30 -1 0 .002 1 -385494105772624e-30
 0 13 22 8 0 0 0 0 0 0 9 16 14 16 561 476 ?455 0 404 5 475 -455 455 455 0 22 81
 1 476 2452 467 16 477 0 472 478 479 14 455 556 478 ?403 16 454 5 475 -16 16 403
 16 22 51 475 28 0 16 480 466 0 -0 0 .006 0 0 -1 .0225 -1 0 0 50 255 480 22 0 44
4 481 475 0 +0 0 0 0 0 1 1 0 0 14 444 16 482 ?483 421 394 5 480 -0 0 483 421 22
 50 481 2 0 403 484 480 0 +0 0 .006 0 0 1 1 0 0 14 403 551 485 ?421 455 486 5 48
1 +0 0 421 455 22 51 484 106 0 483 487 481 0 +0 0 0 0 0 1 .0031 1 0 0 14 483 93
 488 ?414 444 489 5 484 -0 0 414 444 22 50 487 275 0 414 490 484 0 +.02 -.0045 0
 0 -1 0 0 0 -1 14 414 239 491 ?419 483 27 5 487 +0 0 419 483 22 50 490 276 0 441
 492 487 0 +.03202744757679155 -.0045 0 1 0 0 0 0 -1 14 441 263 493 ?437 419 439
 5 490 +0 0 437 419 22 50 492 277 0 419 494 490 0 +.02 .0045 0 0 1 0 0 0 1 14 41
9 247 495 ?441 414 418 5 492 +0 0 441 414 22 50 494 278 0 421 496 492 0 +.02 .00
45 0 -1 -385494105772624e-30 0 385494105772624e-30 -1 0 14 421 348 497 ?444 403
 34 5 494 +0 0 444 403 22 50 496 280 0 437 498 494 0 +0 0 .117 0 0 1 1 0 0 14 43
7 270 499 ?428 441 500 5 496 +0 0 428 441 22 50 498 413 0 428 501 496 0 +.0125 .
0045 .11 0 0 1 1 0 0 14 428 395 502 ?432 437 503 5 498 -0 0 432 437 22 50 501 41
6 0 432 504 498 0 +.0125 1252855843761024e-32 0 -1 -770988211545246e-30 0 770988
211545246e-30 -1 0 14 432 403 505 ?506 428 431 5 501 +0 0 506 428 22 51 504 500
 0 506 507 501 0 +.017 -867361737988403e-33 .12 0 0 -1 .001598209661055315 -1 0
 0 14 506 487 508 ?203 432 509 5 504 -0 0 203 432 22 50 507 660 0 203 510 504 0
 +-.02 -.0045 0 0 1 0 0 0 1 14 203 624 511 ?376 506 186 5 507 -0 0 376 506 22 50
 510 661 0 382 512 507 0 +-.02 .0045 0 -1 385494105772624e-30 0 -385494105772624
e-30 -1 0 14 382 648 513 ?180 391 381 5 510 -0 0 180 391 22 50 512 662 0 376 514
 510 0 +-.02 .0045 0 0 -1 0 0 0 -1 14 376 628 515 ?391 203 373 5 512 -0 0 391 20
3 22 50 514 663 0 391 516 512 0 +-.03202744757679155 -.0045 0 1 0 0 0 0 -1 14 39
1 640 517 ?382 376 390 5 514 -0 0 382 376 22 50 516 665 0 180 518 514 0 +0 0 .11
7 0 0 1 -1 0 0 14 180 655 519 ?387 382 520 5 516 +0 0 387 382 22 50 518 785 0 38
7 521 516 0 +-.0125 .0045 .11 0 0 -1 -1 0 0 14 387 767 522 ?194 180 523 5 518 +0
 0 194 180 22 50 521 788 0 194 474 518 0 +-.0125 1252855843761024e-32 0 1 -77098
8211545246e-30 0 -770988211545246e-30 -1 0 14 194 775 524 ?465 387 192 5 521 +0
 0 465 387 22 51 474 861 0 465 0 521 0 --.017 -867361737988403e-33 .12 0 0 -1 .0
01598209661055315 -1 0 0 81 1 524 2471 467 194 525 0 522 526 527 80 255 1 467 52
8 529 9000 1 1 1 1 1 1 1 1 0 FFFFTFTFFFFFFF1 81 1 525 2371 530 194 0 524 531 532
 533 81 1 522 2470 467 387 531 0 519 524 534 81 1 526 2472 467 398 535 0 524 536
 537 82 255 1 527 1242693801 14 398 1606 526 ?458 417 395 5 538 -0 0 458 417 22
 81 1 535 2375 530 398 0 526 539 540 541 81 1 536 2473 467 458 540 0 526 542 543
 82 1 537 1303380139 14 458 1627 536 ?450 398 457 5 544 -0 0 450 398 22 81 1 540
 2376 530 458 0 536 535 545 546 81 1 542 2474 467 450 545 0 536 547 548 82 1 543
 1305346219 14 450 1648 542 ?410 458 449 5 549 -0 0 410 458 22 81 1 545 2377 530
 450 0 542 540 550 551 81 1 547 2475 467 410 550 0 542 552 553 82 1 548 13073122
99 14 410 1669 547 ?385 450 408 5 554 -0 0 385 450 22 81 1 550 2378 530 410 0 54
7 545 555 556 81 1 552 2476 467 385 555 0 547 557 558 82 1 553 1309278379 14 385
 1791 552 ?18 410 378 5 19 -0 0 18 410 22 81 1 555 2379 530 385 0 552 550 559 56
0 81 1 557 2477 467 18 559 0 552 0 561 82 1 558 1351418028 14 18 1812 557 ?0 385
 422 5 6 -0 0 0 385 22 81 1 559 2380 530 18 0 557 555 0 562 82 1 561 1353384108
 80 1 530 0 563 8001 0 0 0 0 3 5 0 0 0 FFFFTFTFFFFFFF2 83 255 3 562 .37254901960
7843 .494117647058824 1 79 255 15 563 SDL/TYSA_COLOUR83 3 560 .372549019607843 .
494117647058824 1 51 19 1803 0 385 554 6 0 +-.019 .0045 .109 -385494105772624e-3
0 -1 0 .001 1 -385494105772624e-30 0 51 554 1681 0 410 549 19 0 +.02362202362203
545 -.0065 .006 0 0 -1 .002 -1 0 0 51 549 1660 0 450 544 554 0 +.023622023622035
45 .0065 .006 0 0 -1 .002 -1 0 0 51 544 1639 0 458 538 549 0 +-.0236220236220354
5 .0065 .006 0 0 -1 .002 -1 0 0 51 538 1618 0 398 471 544 0 +-.02362202362203545
 -.0065 .006 0 0 -1 .002 -1 0 0 51 471 1205 0 417 466 538 0 +.018 .0045 .008 -38
5494105772624e-30 1 0 .002 -1 -385494105772624e-30 0 83 3 556 .372549019607843 .
494117647058824 1 83 3 551 .372549019607843 .494117647058824 1 83 3 546 .3725490
19607843 .494117647058824 1 81 1 539 2374 530 417 0 469 468 535 564 83 3 541 .37
2549019607843 .494117647058824 1 81 1 469 2450 467 417 539 0 464 472 565 81 1 46
8 2373 530 463 0 464 532 539 566 83 3 564 .372549019607843 .494117647058824 1 81
 1 532 2372 530 465 0 472 525 468 567 83 3 566 .372549019607843 .494117647058824
 1 81 1 472 2451 467 465 532 0 469 476 568 83 3 567 .372549019607843 .4941176470
58824 1 82 1 568 1260650665 82 1 565 1269563562 81 1 531 2370 530 387 0 522 569
 525 570 81 1 519 2469 467 180 569 0 517 522 571 82 1 534 1249378476 81 1 569 23
69 530 180 0 519 572 531 573 81 1 517 2468 467 391 574 0 515 519 575 82 1 571 12
16086185 81 1 574 2367 530 391 0 517 576 572 577 81 1 515 2467 467 376 576 0 513
 517 578 82 1 575 1208615081 81 1 576 2366 530 376 0 515 579 574 580 81 1 513 24
66 467 382 572 0 511 515 581 82 1 578 1225392300 81 1 572 2368 530 382 0 513 574
 569 582 81 1 511 2465 467 203 579 0 508 513 583 82 1 581 1209139372 81 1 579 23
65 530 203 0 511 584 576 585 81 1 508 2464 467 506 584 0 505 511 586 82 1 583 12
26768556 81 1 584 2364 530 506 0 508 587 579 588 81 1 505 2463 467 432 587 0 502
 508 589 82 1 586 1174864040 81 1 587 2363 530 432 0 505 590 584 591 81 1 502 24
62 467 428 590 0 499 505 592 82 1 589 1151795365 81 1 590 2362 530 428 0 502 593
 587 594 81 1 499 2461 467 437 593 0 497 502 595 82 1 592 1158611116 81 1 593 23
61 530 437 0 499 596 590 597 81 1 497 2460 467 421 598 0 495 499 599 82 1 595 11
23352744 81 1 598 2355 530 421 0 497 600 601 602 81 1 495 2459 467 419 603 0 493
 497 604 82 1 599 1163198636 81 1 603 2359 530 419 0 495 605 596 606 81 1 493 24
58 467 441 596 0 491 495 607 82 1 604 1129250988 81 1 596 2360 530 441 0 493 603
 593 608 81 1 491 2457 467 414 605 0 488 493 609 82 1 607 1114636451 81 1 605 23
58 530 414 0 491 610 603 611 81 1 488 2456 467 483 610 0 485 491 612 82 1 609 11
31479212 81 1 610 2357 530 483 0 488 601 605 613 81 1 485 2455 467 403 600 0 482
 488 614 82 1 612 -130285462 81 1 600 2354 530 403 0 485 615 598 616 81 1 482 24
54 467 444 601 0 478 485 617 82 1 614 1228603563 81 1 601 2356 530 444 0 482 598
 610 618 81 1 478 2453 467 455 615 0 476 482 619 82 1 617 57868459 81 1 615 2353
 530 455 0 478 477 600 620 82 1 619 1229062315 81 1 477 2352 530 16 0 476 0 615
 621 83 3 620 .372549019607843 .494117647058824 1 83 3 621 .372549019607843 .494
117647058824 1 83 3 618 .372549019607843 .494117647058824 1 83 3 616 .3725490196
07843 .494117647058824 1 83 3 613 .372549019607843 .494117647058824 1 83 3 611 .
372549019607843 .494117647058824 1 83 3 608 .372549019607843 .494117647058824 1
 83 3 606 .372549019607843 .494117647058824 1 83 3 602 .372549019607843 .4941176
47058824 1 83 3 597 .372549019607843 .494117647058824 1 83 3 594 .37254901960784
3 .494117647058824 1 83 3 591 .372549019607843 .494117647058824 1 83 3 588 .3725
49019607843 .494117647058824 1 83 3 585 .372549019607843 .494117647058824 1 83 3
 582 .372549019607843 .494117647058824 1 83 3 580 .372549019607843 .494117647058
824 1 83 3 577 .372549019607843 .494117647058824 1 83 3 573 .372549019607843 .49
4117647058824 1 83 3 570 .372549019607843 .494117647058824 1 83 3 533 .372549019
607843 .494117647058824 1 79 14 529 SWEntUnchanged15 523 823 0 622 387 386 17 62
2 0 523 622 622 0 623 624 0 0 +17 623 0 625 623 623 0 622 624 0 0 -16 624 837 0
 ?622 200 0 626 0 0 1 16 200 836 0 ?627 182 624 208 0 0 1 31 626 865 0 624 0 208
 0 +-.017 -867361737988403e-33 .11 0 0 1 1 0 0 .001598209661055315 31 208 864 0
 200 626 201 0 --.017 -867361737988403e-33 .117 0 0 1 1 0 0 .001598209661055315
 17 627 0 520 627 627 0 628 200 0 0 +15 520 830 0 627 180 174 17 628 0 473 628 6
28 0 627 200 0 0 -15 473 851 0 628 465 625 15 625 852 0 623 465 0 15 509 490 0 2
43 506 629 17 243 0 509 243 243 0 630 241 0 0 +15 629 491 0 240 506 0 17 240 0 6
29 240 240 0 631 238 0 0 +17 631 0 503 631 631 0 240 238 0 0 -15 503 463 0 631 4
28 427 17 630 0 500 630 630 0 243 241 0 0 -15 500 470 0 630 437 436 15 489 96 0
 632 483 633 17 632 0 489 632 632 0 290 288 0 0 -15 633 97 0 293 483 0 17 293 0
 633 293 293 0 634 287 0 0 +17 634 0 486 634 634 0 293 287 0 0 -15 486 81 0 634
 403 400 17 290 0 445 290 290 0 632 288 0 0 +15 445 73 0 290 444 0 82 1 479 1229
521067 82 1 470 1267597482 17 332 0 373 388 81 82 459 330 0 221 +17 388 0 373 16
2 332 154 221 219 0 0 -17 221 0 394 69 156 82 388 219 0 0 +17 69 0 394 446 221 6
7 84 347 0 301 +17 156 0 394 221 153 154 392 222 0 389 +17 446 0 394 66 69 70 30
1 299 0 0 -17 93 0 394 406 443 91 409 359 0 405 +17 132 0 27 138 60 130 443 267
 0 440 +17 138 0 27 141 132 136 440 275 0 438 +17 60 0 27 132 57 58 411 341 0 44
3 +17 141 0 27 430 138 139 261 259 0 253 -17 430 0 27 29 141 142 253 251 0 0 -17
 29 0 27 25 430 39 429 254 0 0 +17 406 0 394 102 93 94 405 291 0 396 -17 102 0 3
94 153 406 100 396 345 0 202 +16 291 1243 0 ?405 299 288 295 299 299 1 19 17 30
 0 1 0 9 5 S0 74 4 CI16 index_map_offset0 0 1 dCCZ20 15 9 0 0 557 635 636 637 63
8 639 13 559 2 0 0 0 0 0 0 0 0 0 0 0 81 2 635 815 640 1 0 636 0 0 0 641 81 2 636
 868 642 1 635 637 0 0 0 643 81 1 637 1844 644 1 636 638 0 0 645 81 2 638 1875 6
46 1 637 639 0 0 647 0 81 2 639 2008 648 1 638 13 0 0 0 649 81 2 13 2350 650 1 6
39 2 0 0 0 0 80 2 650 651 652 9000 0 0 0 0 3 5 0 0 0 FFTFFFFFFFFFFF9 1 79 16 652
 BODY_RECIPE_200180 2 648 653 654 9000 0 0 0 0 3 5 0 0 0 FFTFFFFFFFFFFF9 1 82 1
 649 1 79 24 654 BODY_IN_LIGHTWEIGHT_PERM80 2 646 655 656 8004 0 0 0 0 3 5 0 0 0
 FFTFFFFFFFFFFF2 3 83 1 647 1e3 79 16 656 SDL/TYSA_DENSITY80 1 644 657 658 9000
 1 1 1 1 1 1 1 1 0 FFTFFFFFFFFFFF1 82 1 645 399 79 10 658 BODY_MATCH80 2 642 659
 660 9000 0 0 0 0 3 5 0 0 0 FFTFFFFFFFFFFF9 1 82 1 643 106 79 30 660 LAST_BODY_M
ODIFYING_FEATURE_ID80 2 640 661 662 9000 0 0 0 0 3 5 0 0 0 FFTFFFFFFFFFFF9 1 82
 1 641 190 79 19 662 ENT_TIME_STAMP_200180 2 12 663 664 9000 0 0 0 0 3 5 0 0 0 F
FTFFFFFFFFFFF9 1 82 1 14 106 79 12 664 ATOM_ID_20011 0 
