# Supplementary material for: Multidirectional Piezoelectric Vibration Energy Harvester Based on Cam Rotor Mechanism
Source: Micromachines (Basel). 2023 May 30;14(6):1159. doi: 10.3390/mi14061159 (PMC10305283; doi:10.3390/mi14061159)
Supplement: Supplementary file 1 [file micromachines-14-01159-s001.zip › x-t files for the compnents in protype/brass substrate.x_t]

**ABCDEFGHIJKLMNOPQRSTUVWXYZabcdefghijklmnopqrstuvwxyz**************************
**PARASOLID !"#$%&'()*+,-./:;<=>?@[\]^_`{|}~0123456789**************************
**PART1;
MC=AMD64;
MC_MODEL=Intel64 Family 6 Model 60 Stepping 3, GenuineIntel;
MC_ID=unknown;
OS=Windows_NT;
OS_RELEASE=unknown;
FRU=Parasolid Version 31.0, build 203,  8- 8-2018;
APPL=SOLIDWORKS 2019-2018263;
SITE=;
USER=unknown;
FORMAT=text;
GUISE=transmit;
KEY=brass substrate;
FILE=brass substrate.x_t;
DATE=Mon May 15 15:20:03 2023;
**PART2;
SCH=SCH_3100203_31001;
USFLD_SIZE=0;
**PART3;
**END_OF_HEADER*****************************************************************
T51 : TRANSMIT FILE created by modeller version 310020323 SCH_3100203_31001_1300
6215 0 12 34 CCCCCCI4 mesh1006 0 I8 polyline1008 0 CCCCCCCDI5 owner1040 0 CCCCCC
I13 boundary_mesh1006 0 I17 boundary_polyline1008 0 CCCA16 index_map_offset0 0 1
 dA9 index_map82 0 A17 node_id_index_map82 0 A20 schema_embedding_map82 0 A5 chi
ld12 0 A14 lowest_node_id0 0 1 dA16 mesh_offset_data206 0 Z1 194 2 3 0 0 0 0 0 0
 1e3 1e-8 0 4 0 1 0 1 1 5 6 7 8 0 0 9 10 11 0 0 0 0 0 0 0 81 255 2 2 188 12 1 13
 0 0 0 0 14 70 11 CI9 list_type0 0 1 uI10 notransmit0 0 1 lCCCDCCDI12 finger_ind
ex0 0 1 dI12 finger_block1012 0 CZ3 0 4 T1 0 0 9 20 1 15 15 13 255 5 94 0 1 0 16
 0 0 17 0 50 255 6 89 0 16 18 0 0 +.0425 .005 2e-4 -1 0 0 0 0 1 30 255 7 93 0 10
 19 0 0 +.0425 .005 2e-4 0 0 -1 29 255 8 70 0 20 21 0 .0425 -.005 0 19 8 CCCCCCC
A5 owner12 0 Z9 28 0 1 17 0 22 V0 16 255 10 77 0 ?23 0 24 7 0 0 1 18 255 11 25 0
 25 0 26 27 ?1 17 255 25 0 28 29 30 11 31 32 0 33 +18 26 22 0 30 11 34 35 ?1 29
 27 27 0 11 35 36 .0425 -.005 2e-4 29 35 24 0 26 37 27 -.0425 -.005 2e-4 29 36 7
3 0 38 27 39 .0425 .005 0 18 38 64 0 40 41 0 36 ?1 29 39 72 0 41 36 21 -.0425 .0
05 0 18 41 63 0 42 43 38 39 ?1 29 21 71 0 43 39 8 -.0425 -.005 0 18 43 62 0 44 2
0 41 21 ?1 17 44 0 45 46 47 43 48 49 0 50 +18 20 61 0 51 52 43 8 ?1 17 51 0 53 3
3 50 20 54 55 0 56 +18 52 16 0 57 34 20 58 ?1 17 57 0 59 23 60 52 61 62 0 29 -18
 34 19 0 61 26 52 37 ?1 29 58 18 0 52 0 37 .0425 .005 2e-4 29 37 21 0 34 58 35 -
.0425 .005 2e-4 17 61 0 28 30 29 34 57 62 0 60 +15 255 28 3 0 29 63 0 17 30 0 28
 25 61 26 64 65 0 46 +17 29 0 28 61 25 52 66 67 0 68 +16 62 7 0 ?61 65 67 69 0 0
 1 17 60 0 59 57 42 34 47 24 0 64 -15 59 82 0 42 70 0 17 42 0 59 60 23 41 40 71
 0 47 +17 47 0 45 44 64 41 60 24 0 48 +16 24 76 0 ?47 10 72 19 0 0 1 17 64 0 45
 47 46 34 30 65 0 0 -15 45 80 0 44 73 0 17 46 0 45 64 44 26 50 72 0 31 -16 65 10
 0 ?30 32 62 74 0 0 1 16 32 13 0 ?25 75 65 76 0 0 1 30 74 11 0 65 69 76 0 +-.042
5 .005 2e-4 0 -1 0 30 69 8 0 62 77 74 0 +-.0425 .005 2e-4 -1 0 0 30 76 14 0 32 7
4 78 0 +-.0425 -.005 2e-4 1 0 0 30 78 69 0 79 76 80 0 +.0425 .005 0 0 1 0 16 79
 57 0 ?81 71 0 78 0 0 1 30 80 68 0 71 78 82 0 +-.0425 .005 0 -1 0 0 16 71 53 0 ?
42 49 79 80 0 0 1 30 82 67 0 49 80 83 0 +-.0425 .005 0 0 -1 0 16 49 49 0 ?44 55
 71 82 0 0 1 30 83 66 0 55 82 84 0 +-.0425 -.005 0 1 0 0 16 55 45 0 ?51 67 49 83
 0 0 1 30 84 90 0 75 83 85 0 +.0425 -.005 2e-4 0 0 -1 16 75 74 0 ?56 72 32 84 0
 0 1 30 85 91 0 72 84 19 0 +-.0425 -.005 2e-4 0 0 -1 16 72 75 0 ?50 24 75 85 0 0
 1 30 19 92 0 24 85 7 0 +-.0425 .005 2e-4 0 0 -1 17 50 0 53 51 31 43 46 72 0 54
 +15 53 78 0 51 86 0 17 31 0 53 50 33 26 25 32 0 0 -17 54 0 87 48 88 43 51 55 0
 0 -15 87 44 0 88 89 0 17 48 0 87 40 54 41 44 49 0 0 -17 88 0 87 54 40 20 81 79
 0 0 -17 40 0 87 88 48 38 42 71 0 23 -17 81 0 90 68 56 38 88 79 0 0 +15 90 84 0
 81 16 0 17 68 0 90 66 81 52 23 10 0 0 -17 56 0 90 81 66 20 33 75 0 88 +17 66 0
 90 56 68 11 29 67 0 0 -17 33 0 53 31 51 11 56 75 0 66 -16 67 4 0 ?29 62 55 77 0
 0 1 30 77 5 0 67 0 69 0 +.0425 .005 2e-4 0 1 0 17 23 0 59 42 57 38 68 10 0 81 +
14 255 16 85 91 ?70 0 90 5 6 -0 0 70 0 22 81 1 91 189 92 16 93 0 0 94 95 14 70 8
3 94 ?73 16 59 5 18 -0 0 73 16 22 13 22 29 0 0 0 0 0 0 9 16 81 1 94 190 92 70 96
 0 91 97 98 14 73 81 97 ?86 70 45 5 99 -0 0 86 70 22 50 18 88 0 70 99 6 0 +-.042
5 .005 2e-4 0 -1 0 0 0 -1 50 99 87 0 73 100 18 0 +-.0425 .005 2e-4 1 0 0 0 0 -1
 50 100 86 0 86 101 99 0 +-.0425 -.005 2e-4 0 1 0 0 0 1 14 86 79 102 ?63 73 53 5
 100 -0 0 63 73 22 50 101 65 0 89 103 100 0 +0 0 0 0 0 1 1 0 0 14 89 43 104 ?0 6
3 87 5 101 -0 0 0 63 22 50 103 2 0 63 0 101 0 +0 0 2e-4 0 0 1 1 0 0 14 63 1 105
 ?89 86 28 5 103 +0 0 89 86 22 81 1 105 194 92 63 106 0 104 0 107 80 255 1 92 10
8 109 9000 1 1 1 1 1 1 1 1 0 FFFFTFTFFFFFFF1 81 1 106 173 110 63 0 105 111 112 1
13 81 1 104 193 92 89 112 0 102 105 114 82 255 1 107 -187694959 81 1 112 174 110
 89 0 104 106 0 115 81 1 102 192 92 86 111 0 97 104 116 82 1 114 -182058863 81 1
 111 172 110 86 0 102 117 106 118 81 1 97 191 92 73 117 0 94 102 119 82 1 116 -1
81141359 81 1 117 171 110 73 0 97 96 111 120 82 1 119 -180879215 80 1 110 0 121
 8001 0 0 0 0 3 5 0 0 0 FFFFTFTFFFFFFF2 81 1 96 170 110 70 0 94 93 117 122 83 25
5 3 120 .647058823529412 .517647058823529 0 81 1 93 169 110 16 0 91 0 96 123 83
 3 122 .647058823529412 .517647058823529 0 83 3 123 .647058823529412 .5176470588
23529 0 79 255 15 121 SDL/TYSA_COLOUR83 3 118 .647058823529412 .517647058823529
 0 83 3 115 .647058823529412 .517647058823529 0 83 3 113 .647058823529412 .51764
7058823529 0 79 14 109 SWEntUnchanged82 1 98 -180617071 82 1 95 -180354927 19 17
 95 0 1 0 9 5 S0 74 4 CI16 index_map_offset0 0 1 dCCZ20 15 9 0 0 124 125 105 126
 127 128 13 112 2 0 0 0 0 0 0 0 0 0 0 0 81 2 124 119 129 1 0 125 0 0 0 130 81 2
 125 123 131 1 124 126 0 0 0 132 81 1 126 130 133 1 125 127 0 0 134 81 2 127 139
 135 1 126 128 0 0 136 0 81 2 128 164 137 1 127 13 0 0 0 138 81 2 13 167 139 1 1
28 2 0 0 0 0 80 2 139 140 141 9000 0 0 0 0 3 5 0 0 0 FFTFFFFFFFFFFF9 1 79 16 141
 BODY_RECIPE_200180 2 137 142 143 9000 0 0 0 0 3 5 0 0 0 FFTFFFFFFFFFFF9 1 82 1
 138 1 79 24 143 BODY_IN_LIGHTWEIGHT_PERM80 2 135 144 145 8004 0 0 0 0 3 5 0 0 0
 FFTFFFFFFFFFFF2 3 83 1 136 1e3 79 16 145 SDL/TYSA_DENSITY80 1 133 146 147 9000
 1 1 1 1 1 1 1 1 0 FFTFFFFFFFFFFF1 82 1 134 1307854 79 10 147 BODY_MATCH80 2 131
 148 149 9000 0 0 0 0 3 5 0 0 0 FFTFFFFFFFFFFF9 1 82 1 132 80 79 30 149 LAST_BOD
Y_MODIFYING_FEATURE_ID80 2 129 150 151 9000 0 0 0 0 3 5 0 0 0 FFTFFFFFFFFFFF9 1
 82 1 130 118 79 19 151 ENT_TIME_STAMP_200180 2 12 152 153 9000 0 0 0 0 3 5 0 0
 0 FFTFFFFFFFFFFF9 1 82 1 14 106 79 12 153 ATOM_ID_20011 0 
