# Supplementary material for: Multidirectional Piezoelectric Vibration Energy Harvester Based on Cam Rotor Mechanism
Source: Micromachines (Basel). 2023 May 30;14(6):1159. doi: 10.3390/mi14061159 (PMC10305283; doi:10.3390/mi14061159)
Supplement: Supplementary file 1 [file micromachines-14-01159-s001.zip › x-t files for the compnents in protype/cam rotor.x_t]

**ABCDEFGHIJKLMNOPQRSTUVWXYZabcdefghijklmnopqrstuvwxyz**************************
**PARASOLID !"#$%&'()*+,-./:;<=>?@[\]^_`{|}~0123456789**************************
**PART1;
MC=AMD64;
MC_MODEL=Intel64 Family 6 Model 60 Stepping 3, GenuineIntel;
MC_ID=unknown;
OS=Windows_NT;
OS_RELEASE=unknown;
FRU=Parasolid Version 31.0, build 203,  8- 8-2018;
APPL=SOLIDWORKS 2019-2018263;
SITE=;
USER=unknown;
FORMAT=text;
GUISE=transmit;
KEY=cam;
FILE=cam.x_t;
DATE=Mon May 15 15:14:44 2023;
**PART2;
SCH=SCH_3100203_31001;
USFLD_SIZE=0;
**PART3;
**END_OF_HEADER*****************************************************************
T51 : TRANSMIT FILE created by modeller version 310020323 SCH_3100203_31001_1300
6215 0 12 34 CCCCCCI4 mesh1006 0 I8 polyline1008 0 CCCCCCCDI5 owner1040 0 CCCCCC
I13 boundary_mesh1006 0 I17 boundary_polyline1008 0 CCCA16 index_map_offset0 0 1
 dA9 index_map82 0 A17 node_id_index_map82 0 A20 schema_embedding_map82 0 A5 chi
ld12 0 A14 lowest_node_id0 0 1 dA16 mesh_offset_data206 0 Z1 2374 2 3 0 0 0 0 0
 0 1e3 1e-8 0 4 0 1 0 1 1 5 6 7 8 0 0 9 10 11 0 0 0 0 0 0 0 81 255 2 2 2344 12 1
 13 0 0 0 0 14 70 11 CI9 list_type0 0 1 uI10 notransmit0 0 1 lCCCDCCDI12 finger_
index0 0 1 dI12 finger_block1012 0 CZ3 0 4 T1 0 0 9 20 1 15 15 13 255 5 29 0 1 0
 16 0 0 17 0 60 255 6 794 0 1 18 0 19 +UF20 -5e-4 ?133 255 7 1481 0 21 22 0 0 +2
3 -.01006746997969588 .00443238628821114 -.00679533204646401 .00622002332029894
 -.00907255806787354 -.00577403930150982 0 -.4384946473025435 29 255 8 1461 0 11
 24 0 .00728180542427904 -.00303937654181583 0 19 8 CCCCCCCA5 owner12 0 Z9 7 0 1
 17 0 25 V0 16 255 10 1157 0 ?26 0 27 28 0 0 1 18 255 11 1459 0 29 0 30 8 ?1 17
 255 29 0 31 32 33 11 34 35 0 36 -18 30 1105 0 37 11 38 24 3550000000001225e-21
 1 17 37 0 39 40 41 30 42 43 0 44 -18 38 687 0 45 30 46 47 ?1 29 24 1109 0 30 47
 8 -.00717098968110522 .00316290884611168 -.00680572504387402 29 47 689 0 38 48
 24 -.0057097209244277 -.00552688455959217 -.0234142335283645 29 48 685 0 46 49
 47 -.00569718459031487 -.00554065435950112 -.02342359786518665 18 46 683 0 50 3
8 51 48 ?1 29 49 681 0 51 52 48 -.00566249046502189 -.00557873393687653 -.023442
9447122958 18 51 679 0 53 46 54 49 ?1 29 52 677 0 54 55 49 -.002077543358009245
 -.00766009624755694 -.01641783372418805 18 54 675 0 56 51 57 52 ?1 29 55 673 0
 57 58 52 .00570975211877133 .00552684845953127 -.023414208033127 18 57 671 0 59
 54 60 55 ?1 29 58 669 0 60 61 55 .00569721670620324 .00554061761462844 -.023423
5767108248 18 60 667 0 62 57 63 58 ?1 29 61 663 0 63 64 58 .00566252517472263 .0
0557869609945788 -.02344293574824015 18 63 661 0 65 60 66 61 ?1 29 64 635 0 66 6
7 61 -.00545901140467224 .00577233033116085 -.01163319174046052 18 66 633 0 68 6
3 69 64 ?1 29 67 631 0 69 70 64 .00557098987338878 -.00566957870306293 -.0115600
9963521982 18 69 629 0 71 66 72 67 ?1 29 70 627 0 72 73 67 .00551935918292938 -.
00571659937026071 -.01159136805775644 18 72 625 0 74 69 75 70 ?1 29 73 621 0 75
 76 70 .00550861816762979 -.00572646137293598 -.01159979492582554 18 75 619 0 77
 72 78 73 ?1 29 76 615 0 78 79 73 -.00586631357866389 .00535507482160924 -.01173
85719527432 18 78 613 0 80 75 81 76 1e-8 1 29 79 612 0 81 82 76 -.00593489600165
048 .00527778834331653 -.0118373142214571 18 81 608 0 83 78 84 79 35500000000008
7e-20 1 29 82 596 0 84 85 79 -.00578132514794843 .00469880618175501 -.0114829974
884982 18 84 594 0 86 81 87 82 355e-8 1 29 85 582 0 87 88 82 -.006682545662581 .
003293339257883985 -.00715910849017002 18 87 580 0 89 84 90 85 355e-8 1 29 88 57
9 0 90 91 85 -.006728018570447 .003199416527387515 -.00726627487148948 18 90 574
 0 92 87 93 88 1000000000173472e-23 1 29 91 573 0 93 94 88 -.00570883693819058 .
00478661475503835 -.01136714046747358 18 93 568 0 95 90 96 91 1e-8 1 29 94 234 0
 96 97 91 .002406706560622575 -.002158957355852495 0 18 96 232 0 98 93 99 94 ?1
 29 97 90 0 99 100 94 -.0100674699796959 .00443238628821114 -.00679533204646401
 18 99 88 0 101 96 102 97 355e-8 1 29 100 75 0 102 103 97 -.00821990317733588 .0
0730980107494202 -.0118373142214571 18 102 73 0 104 99 105 100 355e-8 1 29 103 3
74 0 106 107 100 -.000666358635544252 -.00316374769888007 0 18 106 307 0 108 109
 110 103 ?1 29 107 375 0 110 111 103 -.003073065196166825 -.001004790343027576 0
 18 110 309 0 112 106 113 107 ?1 29 111 376 0 113 114 107 -.002406706560622575 .
002158957355852495 0 18 113 311 0 115 110 116 111 ?1 29 114 377 0 116 117 111 .0
00666358635544252 .00316374769888007 0 18 116 313 0 118 113 119 114 ?1 29 117 37
8 0 119 120 114 .003073065196166825 .001004790343027576 0 18 119 315 0 121 116 1
22 117 ?1 29 120 380 0 105 123 117 -.000666358635544252 -.00316374769888007 -.02
5 18 105 304 0 124 102 125 120 ?1 29 123 381 0 125 126 120 -.003073065196166825
 -.001004790343027576 -.025 18 125 306 0 127 105 128 123 ?1 29 126 382 0 128 129
 123 -.002406706560622575 .002158957355852495 -.025 18 128 308 0 130 125 131 126
 ?1 29 129 383 0 131 132 126 .000666358635544252 .00316374769888007 -.025 18 131
 310 0 133 128 134 129 ?1 29 132 384 0 134 135 129 .003073065196166825 .00100479
0343027576 -.025 18 134 312 0 136 131 109 132 ?1 29 135 385 0 109 137 132 .00240
6706560622575 -.002158957355852495 -.025 18 109 314 0 138 134 106 135 ?1 29 137
 1394 0 122 139 135 -.003852394779422545 .00694842011339486 -.00620209579140109
 18 122 1298 0 140 119 141 137 ?1 29 139 1395 0 141 142 137 -.00622842120740261
 .00906679487267565 -.00577075765640069 18 141 1288 0 143 122 144 139 1789155278
957285e-21 1 29 142 1396 0 144 145 139 -.00764645907986567 .003366492321041715 -
.00679533204646401 18 144 1289 0 146 141 147 142 355e-8 1 29 145 1397 0 147 148
 142 -.00732243794311842 .00307582630136632 -.00692621905241314 18 147 1290 0 14
9 144 150 145 ?1 29 148 1398 0 150 151 145 -.00969234545099505 .0052017727419193
9 -.00627902542450126 18 150 1302 0 152 147 153 148 2029264568868065e-21 1 29 15
1 1399 0 153 154 148 -.00554564435970403 .00497476920426294 -.00598255708378783
 18 153 1295 0 41 150 155 151 ?1 29 154 1401 0 155 156 151 -.00725652161686419 .
003067561769758035 -.00691419638847679 18 155 1294 0 40 153 157 154 100000000095
9014e-23 1 29 156 1402 0 157 158 154 -.00380948329512911 .00691016186670994 -.00
621898432131642 18 157 1299 0 159 155 160 156 ?1 29 158 1404 0 160 161 156 -.007
28180542427904 .003039376541815825 -.00694783799205761 18 160 1291 0 162 157 163
 158 ?1 29 161 1405 0 163 164 158 -.00380948329512911 .00691016186670994 0 18 16
3 1293 0 165 160 166 161 ?1 29 164 1406 0 166 167 161 -.00728180542427904 .00303
9376541815825 0 18 166 1292 0 168 163 169 164 ?1 29 167 1407 0 169 170 164 -.009
69234545099505 .00520177274191939 0 18 169 1307 0 171 166 172 167 ?1 29 170 1409
 0 172 173 167 -.00622842120740261 .00906679487267565 0 18 172 1287 0 174 169 17
5 170 ?1 29 173 1686 0 175 176 170 .00732237835308072 -.003075997095207785 -.006
92581438163162 18 175 1587 0 177 172 178 173 ?1 29 176 1687 0 178 179 173 .00968
752481973109 -.00521074494358476 -.00627392432964571 18 178 1594 0 180 175 181 1
76 1786391543381665e-21 1 29 179 1688 0 181 182 176 .00385223163218068 -.0069485
0963962631 -.00620223809812311 18 181 1597 0 183 178 184 179 ?1 29 182 1689 0 18
4 185 179 .00622002332184512 -.0090725580668135 -.00577403930090485 18 184 1590
 0 186 181 187 182 178839333600938e-20 1 29 185 1690 0 187 188 182 .005545644359
70407 -.00497476920426289 -.00598295393959197 18 187 1592 0 189 184 190 185 ?1 2
9 188 1691 0 190 191 185 .00380948329512911 -.00691016186670995 -.00621899810870
019 18 190 1598 0 192 187 193 188 ?1 29 191 1692 0 193 194 188 .0072818054242790
4 -.00303937654181583 -.00694758701101715 18 193 1588 0 195 190 196 191 ?1 29 19
4 1694 0 196 197 191 .00968752481973109 -.00521074494358476 0 18 196 1603 0 33 1
93 198 194 ?1 29 197 1696 0 198 199 194 .00622002332184512 -.0090725580668135 0
 18 198 1586 0 200 196 201 197 ?1 29 199 1697 0 201 0 197 .00380948329512911 -.0
0691016186670995 0 18 201 1591 0 202 198 0 199 ?1 17 202 0 203 200 192 201 204 2
05 0 206 +15 255 203 1614 0 183 207 0 17 200 0 203 186 202 198 208 209 0 210 -17
 192 0 203 202 183 190 211 212 0 204 +17 204 0 213 189 206 190 202 205 0 214 -16
 205 1545 0 ?202 215 216 217 0 0 1 17 206 0 213 204 36 201 218 219 0 208 -15 213
 1618 0 189 220 0 17 36 0 213 206 195 11 32 216 0 218 +17 218 0 221 34 208 11 20
6 219 0 0 +16 219 1546 0 ?218 209 35 222 0 0 1 17 208 0 221 218 223 201 200 209
 0 0 +15 221 1218 0 218 224 0 17 223 0 221 208 225 198 226 227 0 0 +16 209 1542
 0 ?208 216 219 228 0 0 1 16 216 1537 0 ?36 205 209 229 0 0 1 30 255 228 1678 0
 209 222 230 0 +.00380948329512911 -.00691016186670995 0 -.744381793248869 .6677
54255605756 0 30 222 1679 0 219 231 228 0 +.00380948329512911 -.0069101618667099
5 0 .667754255605757 .744381793248869 0 30 230 1675 0 1 228 232 233 +.0096875248
1973109 -.00521074494358476 -.01 0 0 1 30 232 1673 0 1 230 217 234 +.00622002332
184512 -.0090725580668135 -.01 0 0 1 141 255 233 235 233 233 230 133 235 1663 0
 236 237 238 0 +230 .00968752481973109 -.00521074494358476 -.00627392432964571 .
00968752481973109 -.00521074494358476 0 .003726075670354295 .01 16 236 1559 0 ?3
3 239 215 235 0 0 1 38 12 CCCCCCCCCCCA17 intersection_data204 0 Z237 1664 0 1 24
0 235 241 +20 242 243 244 245 246 38 238 1661 0 247 235 248 0 +249 250 251 252 2
53 254 16 247 1552 0 ?177 255 256 238 0 0 1 133 248 1660 0 255 238 257 0 +257 .0
0732237835308567 -.00307599709521224 -.00692581438162945 .00968752479970676 -.00
521074492551109 -.00627392747624548 574194839701823e-19 .003311565670579875 56 2
55 249 796 0 258 259 18 260 +R261 20 262 5e-4 -5e-4 1 1 0 0 0 0 50 255 250 1651
 0 263 264 265 266 +.00968752481973109 -.00521074494358476 -.01 -.67002461028295
5 -.742338885964608 0 .742338885964608 -.670024610282955 0 40 255 2 251 0 1 2 37
4249552647089e-20 .1248961172041342 ??.00728180542427904 -.00303937654181583 -.0
0694758701101715 .00732237835308073 -.00307599709520778 -.00692581438163162 41 3
 CI8 term_use0 0 1 cCZ1 252 L?.00728180542427904 -.00303937654181583 -.006947587
01101715 41 1 253 L?.00732237835308073 -.00307599709520778 -.00692581438163162 2
04 2 17 INTERSECTION_DATA17 Intersection data7 uv_type0 0 1 u6 values0 1 1 fT8 2
54 4 .0453588506591475 .932922555299635 -.003240729323139275 .00305241298898285
 .0453841354248257 1 -.00318607378835752 .003074185618368375 14 255 263 1607 267
 ?207 268 31 5 250 +0 0 207 268 25 50 264 1652 0 220 242 250 269 +.0038094832951
2911 -.00691016186670995 -.01 .744381793248869 -.667754255605757 0 .667754255605
757 .744381793248869 0 50 265 1359 0 268 250 270 271 +-.00728180542427904 .00303
9376541815825 -.01 .744381793248869 -.667754255605756 0 .667754255605756 .744381
793248869 0 141 266 238 272 272 250 141 272 257 266 266 250 38 257 1659 0 1 248
 273 274 +20 250 275 276 277 278 30 273 1388 0 279 257 280 0 +-.0062284212074026
1 .00906679487267565 0 -.746417756954255 .665477672129861 0 141 274 248 274 274
 257 124 255 20 142 0 281 261 282 283 +284 285 40 3 275 0 1 3 .00011420860086456
76 .126241388271969 ??.00728180542427904 -.003039376541815825 -.0069438250862226
 .00846601200658231 -.00410822470375906 -.00653336341989795 .00968752479970676 -
.00521074492551109 -.00627392747624548 41 1 276 L?.00728180542427904 -.003039376
541815825 -.0069438250862226 41 1 277 L?.00968752479970676 -.00521074492551109 -
.00627392747624548 204 12 278 4 .875870694352362 .497409018348564 -.003240729323
139275 .0030561749137774 .447845767877044 .504541202047208 -.001645492154922645
 .00346663658010205 -740951147726088e-24 .509627002917437 -2697464194904525e-26
 .003726072523754515 14 281 123 286 ?287 224 288 5 20 -16 289 287 224 25 51 255
 261 143 0 290 291 20 292 +0 0 -.035 0 0 1 .00745 1 0 0 124 282 141 0 287 20 293
 294 +295 296 141 283 297 298 299 20 126 255 284 FT1 3 2 802 5 2 2 403 FFT9 3 30
0 301 302 303 304 125 255 285 0 1 0 1 0 1 0 1 2 BBPPBBPP????0 0 0 0 45 255 4812
 300 -.0100907068753947 .004379607325670965 -.0068345961058467 -.010020996188298
26 .0045379442132915 -.00671680392769864 -.00997305317764203 .00464233722026495
 -.00664215177610649 -.00989903081383986 .00479713040101394 -.00653598749947811
 -.00987400538646181 .00484842878848288 -.00650156839906195 -.00982326792771461
 .00495041930640222 -.00643466818181624 -.00979879617274029 .00499871227309174 -
.00640368755415103 -.00971693335399328 .00515706597692175 -.00630464971154931 -.
00966021363535366 .00526258947831635 -.00624196623242156 -.00957184052690241 .00
542065612283588 -.00615295363764005 -.00954183395515032 .00547330849122134 -.006
12411821003122 -.00948071094391944 .00557851423459521 -.00606811822945028 -.0094
5082029691439 .00562903641370333 -.00604197251810653 -.00928630531699208 .005901
64530122546 -.00590523273169578 -.00914648190436679 .00611620831685355 -.0058117
0947253359 -.00892461887818618 .0064317736068395 -.00569522743873991 -.008848644
05759811 .00653591537399917 -.00566036723663362 -.00869269525641828 .00674193893
573563 -.00559858111740424 -.00861460672157093 .00684150459044104 -.005572183425
55093 -.00836310287570115 .00715045777582684 -.00550172242584715 -.0081871240847
2518 .00735139197862136 -.00547162227220193 -.00781904018537773 .007741742399581
24 -.00544516965722606 -.00762417205178264 .00793368720900596 -.0054491008917973
 -.00722998468958832 .00829449899595188 -.00548957626964683 -.00702772089712168
 .00846643459217071 -.00552611191190078 -.00671776406229407 .00871142869632684 -
.00560536230527546 -.00661335134003796 .00879094298852524 -.00563585359139932 -.
00645523821414449 .00890697329300023 -.00568770225308354 -.00640228481160974 .00
894510993977555 -.00570600376239469 -.00629590413387021 .00902030120233001 -.005
74464402518313 -.00623999591910609 .00905904421994583 -.00576597036823459 -.0059
8413956069735 .00923316704649108 -.00586781929816557 -.00577594707701197 .009364
73773832074 -.0059641043071744 -.00545933351748424 .00955042653135796 -.00613074
061828372 -.00535307463030081 .00961037903248714 -.00618998752158617 -.005192719
51424372 .00969738945968461 -.00628441007593887 -.00513910666112952 .00972590659
423271 -.0063168096272896 -.00505845984742927 .0097679528592483 -.00636679700416
545 -.00503153965272653 .00978184671093252 -.0063836908047657 -.0049776257671630
2 .00980939132032235 -.00641794108924944 -.00494891535051866 .00982390136890325
 -.00643641463902493 -.00472110246826006 .00993793095400848 -.00658465147572312
 -.00451831470760751 .01003161394895242 -.00672770389534857 -.00421463064565416
 .01016115151324704 -.00695921203862734 -.004113484610223305 .01020250014576314
 -.00703920300536036 -.00396199614814796 .01026184816384314 -.00716342183392004
 -.003911538367262465 .01028118504612478 -.00720553350651663 -.00383592218061882
 .01030953081435052 -.00726975911002654 -.003810728528870055 .0103188694796717 -
.00729134399363236 -.003760366823439735 .01033732850461944 -.00733486645904899 -
.003733059986728435 .01034721512473354 -.00735868431826465 -.00352592110852249 .
01042142664255942 -.00754078719984111 -.00333602699844802 .01048391997781752 -.0
0771801438130072 -.003091527684955665 .0105567542342749 -.00795874579986478 -.00
304314301690712 .0105707874504303 -.00800700989118155 -.00295152550188409 .01059
673364557462 -.00809938886834535 -.002905752562472855 .01060937533943436 -.00814
605636269572 -.002768556585045085 .0106463170450943 -.00828749286305216 -.002677
2565014452 .01066963362722324 -.00838369588636362 -.0025406117247061 .0107026860
2233624 -.00853086845594155 -.002495114328803135 .01071338308807948 -.0085804039
8490265 -.00240423083885104 .01073414397049264 -.00868043105436176 -.00236415776
0937775 .0107430270132193 -.00872502024602748 -.002237305310405775 .010770420151
9475 -.00886745889800595 -.002152007140057495 .01078779559287616 -.0089650887420
6708 -.001979984179406765 .01082068995646006 -.00916568991567371 -.0018932593855
98555 .01083620887492104 -.00926866124521919 -.001762129757755255 .0108580321507
7906 -.00942712435365066 -.00171824617066808 .01086506405640572 -.00948061307548
003 -.00165216392366592 .01087524027700264 -.00956184768675239 -.001630093698750
75 .0108785704107782 -.00958909281193122 -.00159692462647582 .0108834717186014 -
.00963021088183156 -.00158585764668177 .0108850898390635 -.00964395863548702 -.0
0156370252356332 .01088829461843426 -.00967153760350863 -.00155056757946738 .010
89017097016612 -.00968792724317066 -.001251855432132254 .01093244902992768 -.010
0613063842158 -.00094928436922797 .01096349580595552 -.01046024533671914 -.00047
7200322397501 .01099077454629654 -.01111396526179988 -.000316808009909907 .01099
664945528906 -.0113410904862144 -718833945505343e-19 .01100006815510708 -.011695
60619691762 1048033363547742e-20 .0110003086548142 -.0118160827461656 .000135078
2427641424 .01099924901768184 -.01200025453855794 .000176786231871737 .010998659
06839044 -.0120622212974421 .000239607067791015 .01099741001880358 -.01215603567
789844 .0002605904863217015 .01099693298103486 -.01218745117840556 .000292129782
320385 .01099612526247382 -.0122347904896988 .0003026535755505715 .0109958406626
1892 -.0122506062702186 .0003237224592221415 .01099524055370744 -.01228230985143
576 .0003363706777489995 .0109948590842845 -.0123013703301521 .00048006427343798
 .01099035242477444 -.01251813958719256 .000620501146075511 .0109834535286353 -.
01273317807130172 .000838749496631284 .01096821852234416 -.01307226633721912 .00
0912763708946486 .01096232512539526 -.01318805084915054 .001025649836575432 .010
95214453194182 -.01336586025198608 .001063589294078344 .01094852754878192 -.0134
25818825421 .001120960064598448 .0109427518454822 -.01351678984430796 .001140160
581941758 .01094076823750064 -.01354728571039272 .001169076149023696 .0109377033
6508598 -.01359328779920352 .001178733803000768 .01093666683074506 -.01360866487
708772 .001198087271480054 .01093456362343616 -.01363950512941734 .0012097892731
56106 .0109332735296851 -.01365817045409828 .001340836413389514 .010918679350717
64 -.0138673396864372 .001472812732825372 .0109018791410373 -.01408004356793358
 .001683416413976925 .01087065525693332 -.01442285747265016 .001755722866778285
 .0108592415269088 -.01454108845463438 .00186728742718627 .01084041788841368 -.0
1472437444822866 .00190499299398116 .0108338593931463 -.01478645969952976 .00196
2319843236215 .01082357047130182 -.01488107245663592 .001981556869291945 .010820
06562766434 -.01491285752236372 .0020106035130263 .0108146923426747 -.0149609063
4099404 .002020317577930445 .01081288191068964 -.01497698448387726 .002034936320
458065 .01081013685178102 -.01500119450321175 .00203981717546715 .01080921693029
83 -.01500927997715815 .002049594745085815 .01080736721576974 -.0150254818600542
5 .002055958710418645 .01080615778275694 -.0150360309690592 .0021143942135527 .0
1079502069356892 -.01513291696779035 .00217631189228545 .01078279181989818 -.015
23587259697095 .00227944604376914 .01076128983693342 -.0154079592510099 .0023155
3326504986 .0107535948292561 -.01546826367073425 .002372208256987805 .0107411825
2329872 -.01556313360288775 .00239152391463655 .0107369000466407 -.0155954924640
334 .002421130628709825 .01073024830981002 -.0156451340813937 .00243110506906918
5 .0107279930558944 -.0156618651747874 .00244622466682399 .01072455181326776 -.0
156872376462884 .00245129085546334 .0107233950051439 -.0156957411086905 .0024589
2957536704 .0107216450308239 -.0157085652601462 .002461482388149575 .01072105924
567686 -.01571285147027355 .00246660115137333 .01071988272587568 -.0157214468764
791 .0024677970698567 .0107196079215728 -.01572345502416085 .00259790112761071 .
01068960583261866 -.01594197236001405 .0026946579921012 .01066507093371948 -.016
10531103438945 .0027964970607091 .01063864813396706 -.016277483659911 .002823224
19425397 .01063154808581422 -.0163227353040779 .00285254905176771 .0106237030406
191 -.0163724039238179 .002860529380144925 .01062155415931664 -.0163859253226461
5 .00286981278672009 .01061904820794548 -.01640165520926095 .00287245938601856 .
0106183323674544 -.0164061398028613 .00287575788655165 .0106174393276086 -.01641
17286403549 .002876745485584845 .01061717176249854 -.0164134019107016 .002878059
07040871 .01061681572756376 -.016415627302995 .00287846896297342 .01061670460104
226 -.01641632168155495 .002879041852202475 .01061654925351994 -.016417292121088
3 .00287922582367024 .01061649936136844 -.01641760374621495 .002879579783979415
 .0106164033599578 -.0164182032870327 .002878637716878515 .0106166589207888 -.01
64166077709018 .0030431196497998 .01057203951124008 -.01669518234149675 .0031918
8012130609 .01052767141938962 -.0169478599159738 .003393898466737935 .0104635770
2955014 -.0172912700227055 .00345771848247065 .01044261652646104 -.0173998056824
5205 .0035482424518564 .0104120598230383 -.017553707608326 .0035775494439822 .01
040202127189784 -.0176035246563263 .00362021756618973 .0103872157681806 -.017676
02483739025 .003634224878634175 .010382322634072 -.01769982066592215 .0036549138
8736572 .0103750497787988 -.0177349580609859 .003661756563542135 .01037263663344
656 -.0177465778013848 .003671940228468975 .01036903408826452 -.0177638683250496
 .003675321391882225 .01036783610193418 -.0177696086517823 .003682056958967875 .
01036544592967968 -.01778104294293645 .003684116375843455 .01036471469675396 -.0
1778453890930295 .00383710511054259 .010310258067421 -.0180442086928939 .0039784
39147017475 .01025636595527006 -.018283417594493 .0041801427487938 .010175050946
47898 -.01862334279588535 .004245661667120325 .0101478652608986 -.01873350317118
175 .00434140024522156 .01010709884175682 -.01889402169637475 .00437288983355915
 .01009351197870948 -.01894674086514715 .004419493747801595 .01007315056987344 -
.01902463910886785 .004434923309340065 .01006636657657418 -.0190504084385351 .00
445791060439175 .01005619725575606 -.0190887673056765 .004465546861617665 .01005
280859338298 -.0191015044068304 .004480767122732345 .01004603381341804 -.0191268
802333517 .004486620123048985 .01004342289562154 -.0191366355570697 .00464453191
43148 .00997270485078008 -.0193996755221701 .00478677695007291 .0099050444441343
5 -.01963440080930235 .00499082490602227 .00980293076125372 -.01996722613173385
 .00505728820574693 .00976878804559751 -.02007495747116655 .00515468958735692 .0
0971753678804166 -.02023173882824885 .00518677448140651 .00970044677774001 -.020
28319667193185 .00523433313939226 .00967481684002565 -.02035917952443965 .005250
0912463933 .00966627436999581 -.0203843064897728 .00527358683482691 .00965346370
316964 -.02042169595951835 .00528139510238119 .00964919398703084 -.0204341089530
5785 .00529307218615147 .00964279039173266 -.02045265319880355 .0052969586611533
 .00964065602310373 -.0204588220732915 .00530471985126349 .00963638764856335 -.0
204711347407463 .00530695435729353 .00963515827744237 -.0204746791675836 .005665
04264425305 .00943765960076534 -.0210421693594036 .0059851632473929 .00923593476
454815 -.02152367789457895 .00642015825805641 .00893379737064497 -.0221300641398
785 .0065576407567778 .00883313612022353 -.0223128801287344 .00675313132156739 .
00868342984407678 -.02255813497265245 .00681650651397552 .00863374058838763 -.02
263505839739745 .00690895827126772 .00855966442137436 -.02274320124967355 .00693
934037387766 .00853504856534271 -.0227780418196253 .00698426990760344 .008498255
61907071 -.0228284921033426 .00699913914986175 .00848601310464599 -.022845007102
71335 .00702128325646331 .00846768405441215 -.0228693269589668 .0070286379992550
2 .00846158015757388 -.02287735813725085 .0070396303181403 .00845243324172542 -.
0228892917439763 .00704328779188817 .0084493857579904 -.022893250752768 .0070505
894982949 .00844329380829695 -.02290113105011785 .00705285024147307 .00844140665
558963 -.0229035681367611 .00709804026395972 .00840360440803261 -.02295204780996
77 .00713839780812358 .00836935706334352 -.0229940416065262 .00719918728524201 .
0083169957113251 -.02305538343192625 .00721949262510461 .00829937687335724 -.023
0755558954866 .00725001006720545 .00827269826525232 -.02310540237346775 .0072601
9245248667 .00826376367083712 -.02311528249656825 .00728057638270569 .0082458105
7205293 -.02313490533698275 .00728898917402492 .00823837934239983 -.023142953335
58825 .00732498782518679 .00820643545238712 -.02317705953497605 .007347446055146
11 .00818631983723357 -.023197877190858 .00737886871733583 .00815797128304667 -.
0232262239591161 .00738896543655331 .00814882583001943 -.0232351929292747 .00740
354958980578 .00813556984045552 -.02324792645562135 .00740831748308376 .00813122
820406807 -.023252050976255 .00741766713216912 .00812269994233041 -.023260060041
2253 .00742096681307364 .00811968674063674 -.0232628694372104 .00744982266245257
 .00809327632093505 -.02328706795990815 .00747223121909818 .00807258589323073 -.
02330480527901615 .00750484887347375 .00804223003806364 -.0233289790091027 .0075
1555555448824 .00803222470211612 -.02333663154436905 .00753664025591364 .0080124
4423449083 -.0233511258653765 .00754547051114726 .00800413248415312 -.0233569924
3250495 .00758075940700367 .00797076753186275 -.0233792273212791 .00760395936579
794 .00794863573174287 -.02339225540777055 .00763827752885463 .00791561547830337
 -.0234091047784708 .00764963662070202 .00790463829836086 -.02341427244219805 .0
0767219540948041 .00788274474123363 -.0234237101833069 .0076812824291376 .007873
89631290458 -.02342725429786625 .00772098225353436 .00783503699103004 -.02344089
603895915 .00774205331654911 .00781420037291176 -.02344626358469125 .00778939457
799673 .00776701030851501 -.0234511964398415 .00781515055631619 .007741078802754
48 -.0234486240996265 .00784636597526315 .0077093943208477 -.02344009157254695 .
00785722069955182 .00769833386403518 -.0234362755084409 .00787416790819612 .0076
8098594611646 -.02342909357966265 .0078799278224665 .00767507709408866 -.0234264
566313 .00789166768932707 .00766300541359048 -.02342069679036835 .00789930712977
184 .00765512817873224 -.0234166565860962 .00791259599497077 .00764139953630948
 -.0234093109271887 .00792247192315477 .00763116539734833 -.0234034267756067 .00
794423213305294 .00760850987454385 -.02338968438115545 .00795858375843835 .00759
349540354613 -.02338013081303305 .00798980146986853 .00756068674176536 -.0233586
809232538 .00801048035444945 .00753877367550774 -.02334369685579395 .00804129992
211252 .0075058458265888 -.0233201945431937 .00805153998509268 .0074948601684293
1 -.0233121894037585 .00807195396629046 .00747286987990171 -.02329583705441795 .
00808355239964023 .0074603181029349 -.02328629326747485 .00816199987107856 .0073
7511736623862 -.0232203982545505 .00823243015497344 .00729649158508458 -.0231515
089047381 .00833882964597159 .00717403959163851 -.0230327008725334 .008374421572
52589 .00713247008602062 -.02299051919388415 .00842795849854225 .007068966126488
44 -.0229233781740388 .00844582896398373 .00704760652725492 -.0229003530837784 .
00847266686442759 .0070152770698953 -.02286484832291995 .00848161819728131 .0070
0445224132324 -.0228528522150558 .00849953074412103 .00698270546243882 -.0228285
3762417155 .00851020196099813 .00696969110169521 -.022813838935117 .008575503460
1462 .00688978624390277 -.0227229437540447 .00863411189906316 .00681625906295864
 -.02263548703920325 .00872263280661456 .00670208892030678 -.0224943104694419 .0
0875224096786653 .00666338567702605 -.0224455863632716 .00879677386216824 .00660
434533303438 -.0223700023296413 .00881163825730336 .00658450097478107 -.02234439
133936875 .00883396099762332 .00655448613993395 -.02230535038536625 .00884140626
826009 .00654443981228478 -.02229223265593315 .00885258020359431 .00652930800722
342 -.022272399944635 .00885630585355577 .00652425368661914 -.02226576302134425
 .0088637590782179 .00651412423449226 -.0222524371357132 .00886855588677304 .006
50759069941331 -.02224382249368425 .00904140782245428 .00627182573868224 -.02193
25178522264 .00921460358840614 .00601656266654773 -.0215665249399559 .0094715999
4181468 .00559605047736411 -.02092831921206675 .0095567840922374 .00544961571517
621 -.0207007145761898 .00968278753753656 .00522027144027119 -.02033700353250355
 .009724492251627 .00514220858950691 -.02021204916962965 .00978646457793367 .005
02266122163714 -.0200190416028511 .00980702450188035 .00498240329620901 -.019953
7764101803 .00983770005405996 .00492139976967809 -.0198544846155572 .00984789784
538683 .00490096249091242 -.0198211550164133 .00986315115229177 .004870152017614
22 -.0197708121162933 .0098682283576773 .00485985610086186 -.01975397306601925 .
00987583303189355 .00484437353909128 -.0197286273652571 .00987836606764063 .0048
392062374072 -.01972016427744455 .00988342837956082 .00482885873064913 -.0197032
0906003575 .00988664229796525 .00482227350619486 -.01969241255589045 .0099474523
8689542 .00469747934428904 -.0194877374499033 .01000697840102412 .00456969079868
616 -.01927593530750905 .01009604618737284 .00436752493535805 -.0189382381253986
 .0101256973370741 .004298389509228805 -.01882234006994195 .01016997322711762 .0
0419203044997053 -.01864349449462715 .01018469830594282 .00415613481035045 -.018
5830462208339 .01020671692825498 .004101623286296975 -.01849112418711165 .010214
04496475754 .004083341436612985 -.0184602752386988 .01022501738490324 .004055751
155573885 -.01841368941032145 .01022867158554076 .0040465264776388 -.01839810873
323595 .01023414767731694 .00403264752410107 -.01837465961616825 .01023597217302
628 .00402801421682654 -.01836683022690575 .01023961937776986 .00401873361350627
5 -.01835114541456755 .01024185863452276 .00401302212478278 -.0183414908928973 .
01028823164623136 .003894548736757635 -.0181412026271037 .01033475049067818 .003
770041584841415 -.0179299703819386 .0104053539515126 .003568428149443765 -.01758
76020330523 .01042902344273278 .003498748483962465 -.01746922591990045 .01046451
94716028 .003390468250731875 -.0172852817548879 .01047634995173496 .003353748089
04997 -.01722290370066965 .01049406557845796 .00329772213414495 -.01712774162052
105 .0104999657616135 .003278889200274325 -.0170957550940013 .01050880493110256
 .00325040270823747 -.01704737655451645 .0105117494694205 .00324086769590873 -.0
1703118391640395 .0105161630480593 .003226505823517705 -.01700679527180885 .0105
1763370275932 .00322170864041903 -.01699864910903945 .0105198388207344 .00321449
8017274515 -.01698640494302875 .01052057371604444 .00321209200147787 -.016982319
40071575 .010522043209137 .00320727501872499 -.0169741400088042 .010523209619984
82 .003203445079038545 -.0169676367573794 .01054288064763802 .00313880448787425
 -.0168578776654052 .0105726187666362 .00303964909974434 -.0166891211332744 .010
62825125464534 .00283640773279881 -.0163449572727209 .0106485987962463 .00275956
8109445505 -.0162150644754768 .0106809458438725 .002630468399122985 -.0159974680
140214 .01069203027626978 .002585128263868115 -.0159211429826047 .01070898009717
142 .00251363186857507 -.0158009661190823 .0107146837594021 .00248921870575524 -
.0157599589451753 .01072330232528384 .002451724229563995 -.01569702585521545 .01
072618568384524 .00243908028268303 -.01567581110371225 .01073052420824688 .00241
989528774548 -.01564363339418265 .01073197263025412 .002413463777043565 -.015632
84822729365 .0107348735839805 .002400527666073155 -.0156111593660907 .0107365787
596577 .002392886791061485 -.0155983512848624 .01077623644527484 .00221452500928
7605 -.01529941843816335 .01080662114712904 .002058350176161155 -.01503990387179
535 .0108435152973341 .00185017364395913 -.01469617158607174 .0108543587316011 .
00178512418196959 -.01458918408480194 .01086880079554682 .00169414055543071 -.01
444008772385436 .0108733104783622 .001664910881701345 -.01439228641869802 .01087
96588906088 .001622721379262045 -.01432343068370278 .01088170564483346 .00160893
4034537585 -.01430095314249424 .0108846764689754 .00158866761243719 -.0142679483
8636626 .01088565019052664 .001581981236884945 -.0142570653936044 .0108870865213
5442 .00157205542288909 -.01424091879338282 .0108875612562574 .00156876410973840
5 -.0142355662414625 .01088850273687954 .00156221608291776 -.0142249204339289 .0
1088871217408816 .00156076042835049 -.0142225536619154 .01093551910258418 .00123
3130205611116 -.0136901977430502 .0109646312796816 .000927275953768279 -.0132066
9449686722 .01098975951609536 .000495914031706774 -.012542433500027 .01099503928
915572 .000356683172538897 -.01233117881315262 .0109991157933335 .00015485389486
34095 -.0120295452509496 .01099983362002312 887463017840633e-19 -.01193154214156
67 .01099999178551488 157030873774354e-19 -.01182414773128126 .0110000004780375
 905168262740694e-20 -.0118143762835744 .01099999949310632 -1017847947402356e-20
 -.0117861625026609 .01099998639452852 -1978065579611475e-20 -.0117720914731346
 .01099990958472754 -485483722130476e-19 -.01172998596734708 .01099980835962768
 -676750992335141e-19 -.01170205907387722 .01099950749053298 -.00010582454016070
16 -.01164649217438116 .01099930784654292 -.000124847254074555 -.011618852168354
96 .01099881175174896 -.0001627881735861885 -.01156385904374622 .010998546786426
02 -.000179979904396104 -.01153899598849054 .01099516695526524 -.000365309586419
588 -.01127169834480204 .01098852246810034 -.00052668050484002 -.011044099001868
56 .01097375755758004 -.000763478659810478 -.01071769783131944 .0109680360336731
 -.000841535605428846 -.01061139708177826 .01095833480862964 -.00095728646431712
6 -.01045569541842926 .0109549145632351 -.000995647691808556 -.01040441977414004
 .01094951442196102 -.001052853635014574 -.01032844367294694 .0109476694117529 -
.001071866301807468 -.01030327453342268 .01094483569115756 -.001100301060191508
 -.01026575516544646 .01094388008335286 -.001109765272811406 -.01025328776633942
 .0109419470050488 -.001128665574140112 -.0102284310818954 .0109411211560494 -.0
01136656170779108 -.01021793652665044 .0109217425048108 -.00132140362895385 -.00
997577223140279 .0108995719559447 -.00149281050227182 -.00975788479398438 .01086
088567193268 -.001745981221501185 -.00944610148678469 .01084708514939102 -.00182
971529216496 -.00934468169253945 .01082508485215154 -.001954307170290685 -.00919
631396340357 .01081753483157704 -.001995669617365835 -.00914748504739693 .010805
892157704 -.00205745812584029 -.00907518216394498 .01080195832570598 -.002078011
769876435 -.00905123795122067 .01079597906960062 -.00210877810005074 -.009015556
75477369 .01079397289953332 -.00211902285422566 -.00900370220973128 .01078993454
031926 -.00213949092735068 -.00898007149385962 .01078818714126694 -.002148292112
33349 -.00896992973609101 .01074857860868124 -.002346082136320145 -.008742615990
77503 .01070667994504354 -.00253027251981488 -.00853938533098858 .01063721515493
272 -.002803296695892475 -.00825060687442829 .01061295754249052 -.00289376147390
6245 -.00815702531109475 .010574957221793 -.003028607035237565 -.008020669849374
29 .0105620214707654 -.00307341363917276 -.00797588750934745 .01054221944644584
 -.003140406244352755 -.00790971822012714 .01053555237239808 -.00316270089706563
5 -.0078878291605237 .01052208627464042 -.003207217046734795 -.00784438578159013
 .0105160375615402 -.00322701372976215 -.00782516909569896 .01044750361122722 -.
00344849810677657 -.00761164785200724 .010380444496714 -.00364562037877943 -.007
43290776694821 .01027031290378562 -.003941029920238795 -.00718138250336009 .0102
320122593362 -.00403945359781104 -.00710030489283078 .0101721381221416 -.0041869
34569000585 -.00698283469303693 .01015177624102588 -.00423606910278113 -.0069443
6899577234 .01012062316140438 -.00430972126682155 -.00688770700387546 .010110137
0936175 -.004334263713388085 -.00686899243224317 .01008896081267536 -.0043833302
0764283 -.00683190880697861 .01007922449367776 -.00440568762383175 -.00681514800
988579 .00997350565578496 -.00464581254779729 -.00663690704934023 .0098723671362
0078 -.00485712143718285 -.00649258296919609 .00970997800296568 -.00517012016918
294 -.00629726534282442 .00965406862734266 -.00527379218399169 -.006235687549674
62 .00956754870854171 -.00542821268697398 -.00614861298341105 .00953826612928285
 -.00547950492863284 -.00612047014856672 .0094936803850036 -.00555615933009322 -
.00607957892716551 .00947870815997787 -.00558166347008828 -.00606616902517598 .0
0944854345611357 -.00563257508012832 -.00603979023148535 .00943435202210888 -.00
565632368623151 -.00602765530671825 .00928762090065371 -.0058994765968957 -.0059
0541412530038 .00914851480142921 -.00611316899818113 -.00581234361601283 .008926
7170411173 -.00642886167497008 -.00569612033004071 .00885059570291874 -.00653328
428600255 -.00566127631437653 .00869396814669365 -.0067403090227769 -.0055993824
423679 .00861491591393215 -.00684112501543279 -.00557273965982463 .0083624604045
9865 -.00715124651407897 -.00550206010836735 .00818611110414694 -.00735251965745
725 -.00547183339685345 .00781798518554904 -.00774280749865763 -.005445165952740
9 .00762401928304636 -.00793382581319574 -.00544895010810993 .0072301925979562 -
.00829430992059335 -.00548940484589255 .00702803225826992 -.00846617602183008 -.
00552594797723238 .00671808865844641 -.00871117834975424 -.00560523631791492 .00
661365674228869 -.00879071409557524 -.00563574470542123 .00645547656168784 -.008
90680076207167 -.0056876256975989 .00640249443357636 -.0089449602248523 -.005705
93909681115 .00629604312048756 -.00902020451104781 -.00574460536554172 .00624002
265108025 -.00905902562926322 -.00576597362924973 .00598427448364543 -.009233076
81689424 -.00586775968165809 .00577612907765716 -.00936462550501204 -.0059640182
1733123 .00545951798343252 -.00955032108786383 -.00613065056146062 .005353248580
13949 -.00961028247540648 -.00618990209960703 .00519285975251009 -.0096973144475
7921 -.00628434054198156 .00513923267393776 -.00972584013256036 -.00631674687863
223 .0050585599350313 -.00976790105774746 -.00636674666739695 .00503163033417128
 -.00978180010188517 -.00638364497761665 .0049776960909882 -.00980935567092732 -
.00641790502598562 .00494898647978309 -.00982386561222712 -.00643637605329482 .0
0472096219722475 -.00993800239281165 -.00658473351988202 .00451806836794585 -.01
003172522737376 -.0067278287172409 .004214360270543935 -.01016126373606162 -.006
95930435386796 .004113228695871235 -.01020260288220926 -.00703926837284176 .0039
6179683607946 -.01026192500453894 -.00716342261144966 .00391136373888304 -.01028
125131036752 -.00720550872601015 .003835793432500735 -.01030957867443572 -.00726
968995038769 .0038106165498241 -.01031891078177352 -.00729125903393634 .00376029
135394679 -.0103373559068762 -.00733474788521256 .00373301726419843 -.0103472305
1731502 -.00735853648303942 .00352595244901001 -.01042141472238244 -.00754057300
049928 .003336080381607595 -.01048390348688228 -.00771780777272659 .003091550751
16028 -.0105567475101319 -.00795863190611723 .00304317037658381 -.01057077944052
042 -.00800690560260777 .00295161005606684 -.0105967099610196 -.0080992531680810
7 .002905859728963285 -.01060934591165842 -.00814591081627945 .00276871341860333
 -.0106462759571684 -.00828733535725981 .00267742221322017 -.0106695921909793 -.
00838355384642699 .00254075366633884 -.0107026523635218 -.00853078477294818 .002
49524216749494 -.01071335340526762 -.00858034561391698 .002404318009461205 -.010
73412453672792 -.00868043502677805 .002364243325638235 -.0107430082105375 -.0087
250325184694 .00223737110977984 -.01077040659284164 -.00886750943136376 .0021520
64295081115 -.01078778422517482 -.00896515441604923 .001980033257395935 -.010820
68100993184 -.00916576513759864 .001893309030974805 -.01083620015819072 -.009268
73087446257 .001762187251817055 -.0108580228093479 -.00942717004389231 .00171830
7446998385 -.01086505434534428 -.0094806481943912 .00165223263143718 -.010875229
83361904 -.00956186306117299 .001630165176660305 -.01087855969365132 -.009589100
95693917 .00159700070006443 -.01088346055452384 -.00963020721084679 .00158593532
5574365 -.01088507851994706 -.00964395086385906 .001563783560038235 -.0108882829
7848984 -.00967152130663639 .001550650493216515 -.01089015916296038 -.0096879059
4044871 .001251994473663976 -.0109324316454182 -.01006115290555734 .000949448303
42174 -.01096348178051182 -.01046002524841986 .000477355786876215 -.010990767837
63796 -.01111373760048578 .0003169530319925105 -.01099664554512778 -.01134087569
08031 720013075397326e-19 -.01100006745111726 -.01169543378572212 -1037336323372
16e-19 -.01100030885314446 -.0118159283106023 -.0001349905344254824 -.0109992501
1868644 -.01200013283778332 -.000176705418820327 -.0109986603950863 -.0120621114
701538 -.000239537307267005 -.01099741154550912 -.01215594510367468 -.0002605245
282330915 -.01099693455131852 -.0121873672623425 -.000292069704927102 -.01099612
68602364 -.01223471692158554 -.0003025954878956845 -.0109958422632262 -.01225053
62115401 -.000323668409994367 -.0109952421468296 -.012282246931863 -.00033631477
44044265 -.01099486079902166 -.01230130526298168 -.000480110046009401 -.01099035
160421534 -.0125182354600045 -.000620595487908898 -.01098344822091342 -.01273334
914243054 -.000838846234825633 -.01096821112987864 -.01307243579391168 -.0009128
49509365434 -.01096231782480656 -.01318820069904574 -.00102570172145695 -.010952
1396338024 -.01336595208870738 -.001063626956154334 -.01094852382964714 -.013425
88655725466 -.00112097203302077 -.0109427506043379 -.01351681426806574 -.0011401
6325927509 -.01094076794064604 -.01354729450633446 -.001169063802379688 -.010937
7046802875 -.01359327136573506 -.001178716267142742 -.010936668715905 -.01360863
97358682 -.001198058995190644 -.0109345667167897 -.01363946197680028 -.001209749
93292247 -.01093327788253274 -.01365810910551204 -.001340793345695912 -.01091868
459874508 -.01386726628023668 -.00147276837719672 -.01090188514413446 -.01407996
422637488 -.00168337342186202 -.01087066191727814 -.01442277734753116 -.00175568
087805366 -.01085924832613122 -.01454100942157476 -.001867247758593165 -.0108404
2472399332 -.0147242990831274 -.00190495423457496 -.0108338662121262 -.014786385
89539282 -.001962282649982215 -.01082357721532476 -.01488100150141278 -.00198152
023181505 -.01082007233835516 -.0149127876013564 -.002010567759615425 -.01081469
898994316 -.01496083809817726 -.002020282127608145 -.01081288853457976 -.0149769
168216018 -.00203490133734345 -.0108101434371322 -.01500112774346495 -.002039782
350184225 -.0108092235022246 -.0150092135235404 -.002049560239653555 -.010807373
75966976 -.0150254160292668 -.00205592497508499 -.01080616420097478 -.0150359664
7809965 -.002114352930742835 -.01079502874177176 -.01513284055746295 -.002176266
857760835 -.0107828009059647 -.0152357907298645 -.002279400369248125 -.010761299
5107532 -.0154078778409092 -.002315488208166535 -.01075360453628594 -.0154681838
533311 -.002372165364927075 -.0107411919972919 -.0155630583350746 -.002391481950
553945 -.01073690939573922 -.0155954190728409 -.0024210903649092 -.0107302573952
342 -.0156450640452679 -.00243106542341333 -.0107280020407005 -.0156617963470398
5 -.00244618602529062 -.01072456062732736 -.0156871707661422 -.00245125256145491
 -.01072340375898446 -.0156956749002504 -.00245889182184979 -.01072165368928696
 -.0157085000930238 -.00246144481799668 -.01072106787150588 -.0157127866558834 -
.00246656395434656 -.01071989128473776 -.0157213827788064 -.002467763609662455 -
.01071961562320206 -.0157233972238038 -.00259775698171427 -.01068963952866518 -.
015941730956931 -.002694460771145505 -.01066512075864398 -.0161049807685778 -.00
2796299584759535 -.01063870004009882 -.0162771538644242 -.002823039873152765 -.0
1063159708262836 -.0163224279594357 -.00285240422951957 -.0106237419384419 -.016
37216369654695 -.00286040101991976 -.0106215887400043 -.0163857130413497 -.00286
9714063725545 -.0106190748905727 -.01640149320720235 -.00287237136622091 -.01061
835618064812 -.016405995953928 -.002875687158591925 -.01061745848482856 -.016411
61411117855 -.00287668072775036 -.01061718930910952 -.01641329750312245 -.002878
003577188155 -.01061683077092274 -.0164155386003288 -.002878416609528865 -.01061
67187954287 -.016416238300946 -.002878994285801675 -.01061656215269926 -.0164172
1685419445 -.002879179865847345 -.0106165118251874 -.01641753120566435 -.0028795
37069109665 -.0106164149458218 -.01641813624271175 -.002878598531671255 -.010616
669545492 -.01641654669460795 -.00304304847114326 -.01057205947066526 -.01669506
88289189 -.003191793552251225 -.01052769766583878 -.0169477203879388 -.003393812
42511539 -.01046360493706674 -.0172911304930009 -.00345763655215613 -.0104426437
0497236 -.017399672655777 -.003548172486135765 -.01041208367847572 -.01755359409
157415 -.00357748443284635 -.01040204364878624 -.01760341926877875 -.00362016142
4584885 -.01038723533932756 -.01767593408249385 -.003634171933158785 -.010382341
1720307 -.01769973519505025 -.003654866094120515 -.0103750666165138 -.0177348811
2586195 -.00366171054738038 -.01037265287933956 -.0177465038131287 -.00367189696
727503 -.01036904940839484 -.0177637989095231 -.003675279063901375 -.01036785110
713884 -.0177695407859036 -.003682016527166865 -.0103654602922891 -.017780978227
1627 -.00368407807853712 -.0103647283092718 -.01778447779552975 -.00383706042120
788 -.01031027459540048 -.01804413518162285 -.003978391734992265 -.0102563843515
1398 -.0182833379536339 -.00418009622851562 -.01017507005927272 -.01862326279898
615 -.00424561627320146 -.0101478842661884 -.0187334245286595 -.0043413577540379
3 -.01010711709669288 -.01889394729500345 -.00437284851215298 -.0100935298854225
4 -.0189466682457571 -.004419454480574835 -.0100731677990921 -.01902456971484605
 -.004434884776758945 -.01006638355410616 -.0190503402117021 -.00445787324818817
5 -.0100562138160177 -.0190887009677258 -.004465509909941485 -.01005282500793136
 -.01910143872152365 -.00448073100483613 -.01004604992313776 -.0191268158993659
 -.00448658479386872 -.01004343867795162 -.01913657252370635 -.00464449798105516
 -.00997272067358204 -.0193996145245226 -.00478674337861316 -.00990506065476651
 -.0196343410687914 -.00499079053021081 -.00980294825908936 -.0199671672886807 -
.00505725333736004 -.00976880608974765 -.0200748987625582 -.00515465365376037 -.
00971755584723377 -.0202316800742459 -.00518673813834927 -.00970046620785464 -.0
2028313786162045 -.00523429610184626 -.00967483687767299 -.02035912056790005 -.0
0525005396396803 -.00966629461867765 -.02038424747419625 -.00527354916516848 -.0
0965348428146356 -.020421636839945 -.00528135730032599 -.0096492146773721 -.0204
3404979624535 -.00529303418054252 -.0096428112534436 -.02045259398227195 -.00529
692058686666 -.00964067694248768 -.0204587628362102 -.00530468163797193 -.009636
4086843984 -.02047107546127865 -.00530691629314022 -.00963517924249549 -.0204746
201758143 -.00566498569007105 -.00943769284389161 -.0210420887866744 -.005985097
50811275 -.00923597726954607 -.02152358786618645 -.00642009165255923 -.008933845
21071619 -.0221299776179139 -.00655757591071527 -.00883318432888889 -.0223127977
238996 -.00675307187671559 -.00868347609147071 -.022558063165993 -.0068164493299
3954 -.00863378576392195 -.0226349908605433 -.0069089051315537 -.008559707320021
21 -.0227431412231474 -.00693928869113277 -.00853509059356447 -.0227779844808119
 -.00698422056904165 -.00849829616969098 -.0228284390725033 -.00699909061915021
 -.00848605313407503 -.0228449555539329 -.00702123597664985 -.00846772325850067
 -.02286927770237595 -.0070285911429281 -.00846161907929015 -.02287730965624005
 -.00703958410675446 -.00845247172892602 -.0228892444436109 -.00704324179710123
 -.00844942409852625 -.0228932038488303 -.00705054393993134 -.00844333185183949
 -.022901084944794 -.00705280543702225 -.0084414440894594 -.02290352294290915 -.
00709799264559812 -.00840364460650566 -.022952001678132 -.00713834869890056 -.00
836939894327174 -.0229939957236971 -.00719913740380841 -.00831703888687375 -.023
055339546762 -.00721944273023933 -.00829942027633961 -.02307551294690315 -.00724
996051132993 -.00827274169479426 -.0231053612357942 -.00726014306946124 -.008263
80705679972 -.0231152420302044 -.00728052746391822 -.00824585376466207 -.0231348
6634858465 -.00728894034939165 -.00823842254149058 -.0231429148719074 -.00732494
064243784 -.00820647757209401 -.02317702454009875 -.00734739940372287 -.00818636
170733055 -.0231978440348188 -.00737882203662824 -.00815801350526207 -.023226192
8507875 -.00738891860832811 -.00814886829063847 -.02323516238509185 -.0074035023
3559309 -.00813561284240685 -.02324789658002055 -.00740827005275386 -.0081312714
1708111 -.0232520212939088 -.00741761928164796 -.00812274363902335 -.02326003068
617605 -.00742091833313807 -.00811973104858273 -.02326283979663255 -.00744977471
961281 -.00809332045342252 -.0232870409393665 -.00747218342821691 -.008072630128
45611 -.02330478007279925 -.00750480090322686 -.00804227480237212 -.023328956101
8167 -.00751550745656062 -.00803226970526893 -.02333660933296725 -.0075365917682
8398 -.00801248984186772 -.0233511049048911 -.00754542145466842 -.00800417872900
706 -.02335697172891385 -.00758071028549413 -.0079708142485722 -.023379208965919
75 -.0076039099611043 -.00794868299017396 -.0233922382667002 -.00763822734848906
 -.00791566389928914 -.0234090889320355 -.00764958612329453 -.00790468716518811
 -.02341425693950805 -.00767214416247006 -.00788279461786659 -.0234236951925081
 -.00768122954198479 -.00787394790804745 -.0234272390130066 -.00772093152031418
 -.00783508699376323 -.02344088238175825 -.00774199743848038 -.00781425575299483
 -.02344625130348585 -.0077893450866074 -.00776705996065401 -.02345119350425735
 -.00781509970700834 -.00774113014307435 -.02344862792322515 -.00784631664676203
 -.00770944452664192 -.02344010310683115 -.00785717195662603 -.00769838361443209
 -.02343628970543785 -.0078741201597024 -.0076810348956573 -.023429111909455 -.0
0787988042479214 -.00767512575704829 -.0234264763618119 -.00789162103162587 -.00
766305346377856 -.02342071936856145 -.00789926002278957 -.00765517678946568 -.02
34166815365782 -.00791255262769683 -.00764144444829575 -.02340933751193705 -.007
92243007732082 -.0076312088418165 -.02340345528160465 -.00794419140642221 -.0076
0855239947675 -.02338971839313005 -.00795854288537224 -.00759353823671611 -.0233
801689028992 -.00798975578166512 -.00756073500345458 -.02335873078302365 -.00801
043332886863 -.00753882364525364 -.02334375183832555 -.00804125362770715 -.00750
589542376576 -.0233202531241068 -.00805149439061372 -.00749490915232568 -.023312
2485031719 -.00807191067202934 -.00747291664790116 -.02329589582891165 -.0080835
1408512491 -.00746035961449978 -.02328634838700295 -.00816194954138126 -.0073751
7283706402 -.0232204649585663 -.00823237622411997 -.00729655248480201 -.02315158
200688315 -.00833877999889079 -.00717409731219409 -.02303277772308265 -.00837437
496614459 -.00713252485942467 -.02299059631910315 -.00842791874206658 -.00706901
353889621 -.02292345424906495 -.00844579187218885 -.00704765099593926 -.02290042
856504075 -.00847263432454745 -.00701531637417188 -.02286492254798715 -.00848158
726718211 -.00700448969932625 -.0228529259604664 -.0084995032155982 -.0069827389
7599138 -.0228286102884192 -.00851017707311369 -.0069697214930434 -.022813910189
5377 -.00857548786445222 -.0068898058240025 -.0227230163214687 -.008634099456847
22 -.00681627478517864 -.0226355590981412 -.00872261811398257 -.0067021080327066
5 -.02249437925225075 -.00875222436264281 -.00666340744919894 -.0224456536351373
5 -.00879675273831589 -.00660437345953055 -.0223700667067425 -.008811615352349 -
.00658453161350366 -.02234445464682345 -.0088339350210058 -.00655452114699409 -.
0223054119312636 -.0088413792010906 -.00654447637545741 -.02229229358846345 -.00
885255140217871 -.00652934705566974 -.02227245991784295 -.00885627645765538 -.00
652429358867419 -.0222658226682327 -.00886372846080854 -.00651416589431744 -.022
25249611687215 -.00886852039762706 -.00650763906799824 -.0222438883503693 -.0090
4160643423584 -.00627155722782079 -.0219320922509595 -.00921489755577421 -.00601
611337317436 -.0215658631751092 -.00947188637856749 -.0055955658965008 -.0209276
7480207125 -.00955704314333461 -.00544915871708423 -.0207001378845148 -.00968297
68011772 -.00521991966985581 -.0203366213183646 -.00972465348306923 -.0051419025
3514615 -.02021174726467855 -.0097865778207603 -.00502244027539211 -.02001888338
669565 -.00980712075942645 -.00498221347473094 -.01995366996112565 -.00983776951
071472 -.00492126083727461 -.01985446162340725 -.00984795814797791 -.00490084122
183226 -.01982116081094055 -.00986319741377614 -.00487005830235773 -.01977086254
23996 -.00986826988712811 -.00485977174668483 -.0197540386112458 -.0098758673884
1191 -.00484430349227533 -.0197287159520549 -.00987839802070139 -.00483914100400
181 -.01972026060524785 -.0098834555011849 -.00482880321281649 -.019703320990813
8 -.00988666604312946 -.00482222482053607 -.01969253546246615 -.0099474269112816
3 -.00469753020680964 -.01948801904102025 -.01000692945053574 -.0045697975593575
9 -.0192762894703971 -.01009599152591438 -.00436765117643826 -.01893857918972185
 -.01012564567250786 -.004298511514407515 -.01882265644204 -.01016993239820778 -
.004192129577798325 -.01864374333933205 -.0101846621445748 -.004156223558525745
 -.01858326747489855 -.0102066892157093 -.00410169228134173 -.01849129643295205
 -.01021402030967 -.00408340315001355 -.01846042987808715 -.0102249976601711 -.0
04055800894085945 -.01841381573446575 -.01022865356161756 -.00404657204911831 -.
01839822530137125 -.01023413228840344 -.004032686581118395 -.0183747610738985 -.
01023595767641514 -.004028051058370965 -.01836692656843575 -.01023960669331856 -
.004018765935999635 -.0183512313648999 -.0102418499469001 -.004013044291209835 -
.01834155797405165 -.0102881522222722 -.00389475256126981 -.0181415416211495 -.0
1033464085055838 -.003770341659186425 -.0179304373507611 -.0104052442668604 -.00
3568747845004655 -.01758805741654445 -.01042892124623896 -.003499053920222095 -.
01746964351703325 -.01046443782524566 -.003390720450846245 -.0172855917856079 -.
01047627670557682 -.003353977235844585 -.017223169394773 -.01049400699005292 -.0
03297908658576565 -.0171279280879811 -.01049991240185554 -.00327906017686383 -.0
1709591303229385 -.01050875989331332 -.00325054834254513 -.0170474885186281 -.01
051170728544252 -.00324100454603706 -.017031280025717 -.01051612526004184 -.0032
26628991017505 -.01700686680381665 -.01051759739926856 -.00322182716264948 -.016
99871231609425 -.01051980477227602 -.00321460944485802 -.0169864554638772 -.0105
2054042397052 -.00321220104305524 -.0169823656596993 -.0105220114391509 -.003207
37924601701 -.016974177677799 -.0105231902386629 -.0032035087334507 -.0169676052
071682 -.01054215584434382 -.003141188328477525 -.0168617805540621 -.01057160047
79982 -.003043188936429135 -.01669496242790705 -.01062730280968646 -.00283995931
0189925 -.01635080292172175 -.01064775644284896 -.00276283588537559 -.0162204277
0016785 -.0106803551899569 -.002632870651076225 -.01600138178859885 -.0106915388
066237 -.002587168680910215 -.0159244526382028 -.01070865507579094 -.00251501837
508052 -.0158031881427992 -.01071441715699116 -.00249036871517041 -.015761788182
6964 -.01072312701648794 -.002452491554755645 -.01569822055008985 -.010726041416
54046 -.00243971539003455 -.01567678672381225 -.01073042732103352 -.002420325065
243365 -.01564426906128275 -.0107318916726777 -.00241382394407573 -.015633368686
5874 -.01073482474152868 -.0024007462747541 -.01561144562949235 -.01073656721002
06 -.00239293856073908 -.01559835983377635 -.01077606641623492 -.002215295287995
875 -.01530067597690225 -.01080640897737914 -.002059465233621565 -.0150417734935
262 -.01084332975214098 -.00185126116338386 -.01469806074430582 -.01085419734705
348 -.001786111885714845 -.01459092999053964 -.0108686917823835 -.00169484154681
723 -.0144413941038513 -.0108732216311114 -.001665493476762625 -.014393408848948
66 -.01087960369032146 -.00162309205889418 -.01432422102758496 -.010881662227839
08 -.00160922835582436 -.01430162343062876 -.0108846515068769 -.0015888388084808
8 -.01426842455044202 -.0108856315101338 -.00158210995990917 -.0142574745095877
 -.0108870774504223 -.001572118288622535 -.0142412238271181 -.0108875554196343 -
.001568804665082245 -.0142358359960969 -.0108885034298782 -.001562211301432185 -
.01422511846032508 -.01088870625464244 -.001560802033661995 -.01422282747468926
 -.01093637332413392 -.001227139956260072 -.01368076902723658 -.0109657639271452
4 -.000915528226120946 -.01318847337251514 -.01099068017182932 -.000475911725253
53 -.01251216503843476 -.01099578426501324 -.0003339922811775765 -.0122970847850
7494 -.01099946643931658 -.0001282328428993732 -.01198999819203566 -.01100003101
038942 -608322819837014e-19 -.01189022495885596 -.01099998252836046 384717400140
0005e-20 -.01174444855583656 -.01099981711162862 712736493258473e-19 -.011696503
66262176 -.01099935716281712 .000120025457196606 -.0116255571844871 -.0109991685
4047868 .0001362008860494818 -.0116020701687235 -.01099883413624456 .00016035104
9841594 -.01156708236049992 -.0109987140895783 .000168382274659747 -.01155546021
032904 -.01099852133653512 .0001804008410694875 -.0115380876639282 -.01099845497
16717 .0001844023180781215 -.0115323069282705 -.0109983180449521 .00019239584424
715 -.01152076568324026 -.0109982736898406 .000194949460299709 -.011517079633169
44 -.01099184832424978 .000547624266382378 -.01100846402360974 -.010969247343450
42 .000885276900139934 -.0105452852052121 -.01091490454190806 .00137545790883017
8 -.00990693488106119 -.01089338288040676 .001536142701506435 -.0097035544235851
5 -.01085647702796986 .001772931974384605 -.00941258821323247 -.0108434044362312
 .001851155832246575 -.00931795022242515 -.01082269971905042 .001967414600942205
 -.00917951935517951 -.01081561550202712 .002005988045570805 -.00913396341925852
 -.0108047226656685 .002063576942993705 -.00906651104511838 -.01080104730130944
 .002082728032048035 -.00904417384202855 -.01079546855441584 .002111386607367115
 -.00901088841982914 -.01079359802203046 .00212092812285536 -.0089998300095019 -
.0107898352114082 .00213998842850944 -.00897778664965918 -.01078828919924846 .00
214777733706077 -.008968793738629 -.01075005041594906 .00233881126323365 -.00874
880935951625 -.01070909544497126 .002520054024686025 -.00854919225095363 -.01063
976251080516 .002793618280630875 -.00826090710754259 -.0106153349495306 .0028850
89168338115 -.00816666881297772 -.0105766638993244 .00302265606060715 -.00802809
650098865 -.01056343527747862 .00306857174971427 -.00798236991863533 -.010543078
20657422 .003137527098084655 -.0079144763275699 -.0105362068274819 .003160525847
7802 -.00789196117762551 -.0105222915810608 .003206549208900425 -.00784716297189
16 -.0105158278906876 .003227699459053385 -.0078266835054601 -.0104772736911548
 .003352255418852585 -.00770683051510943 -.01044537165402624 .003450303106896185
 -.00761496872488468 -.01039609533152094 .00359496828747858 -.00748320694263125
 -.0103794326333068 .003642789035698985 -.00744029149906072 -.01035410286773912
 .003713918044500605 -.00737742605947585 -.01034560365649966 .003737527366551825
 -.00735672220057604 -.01032849664675182 .003784545263454955 -.0073158170580334
 -.01032045575472286 .003806428100320745 -.00729692168715914 -.01027431901218262
 .003930597756774935 -.00719064214324457 -.01023559863900182 .00403041088537119
 -.00710810251468605 -.01017469438310264 .004180731641874805 -.006988019081708 -
.01015392237078662 .00423093865465548 -.0069486122723586 -.01011141958454166 .00
433153268448549 -.00687104065694638 -.0100907068753947 .004379607325670965 -.006
8345961058467 -.01002099618829826 .0045379442132915 -.00671680392769864 -.006834
16056560823 .00296618859784079 -.0068345961058467 -.00678694741843837 .003073425
853547425 -.00671680392769864 -.00675447692485755 .003144128390088535 -.00664215
177610649 -.00670434359664609 .00324896558977762 -.00653598749947811 -.006687394
55719459 .003283708588563405 -.00650156839906195 -.00665303146013399 .0033527839
84790595 -.00643466818181624 -.00663645740790138 .003385491494048495 -.006403687
55415103 -.00658101395338636 .00349274013891519 -.00630464971154931 -.0065425992
3485316 .00356420832849607 -.00624196623242156 -.00648274653867482 .003671262555
920665 -.00615295363764005 -.00646242390598817 .00370692256905445 -.006124118210
03122 -.00642102695747271 .00377817554979403 -.00606811822945028 -.0064007828374
5566 .003812392843826345 -.00604197251810653 -.00628936132832646 .00399702340855
7245 -.00590523273169578 -.00619466274432115 .004142341087323545 -.0058117094725
3359 -.00604440096749883 .004356064851904935 -.00569522743873991 -.0059929452935
5508 .00442659723057216 -.00566036723663362 -.00588732542366511 .004566131370111
86 -.00559858111740424 -.00583443818870031 .00463356447261689 -.0055721834255509
3 -.00566410149308851 .00484281003908272 -.00550172242584715 -.00554491585738206
 .00497889729461174 -.00547162227220193 -.00529562267100582 .00524327098880729 -
.00544516965722606 -.00516364379870733 .00537326997337222 -.0054491008917973 -.0
0489667144885754 .00561763795634923 -.00548957626964683 -.00475968369850514 .005
73408524651562 -.00552611191190078 -.00454975838764462 .00590001307160318 -.0056
0536230527546 -.004479042498480255 .00595386593313755 -.00563585359139932 -.0043
71956790488765 .00603245009389561 -.00568770225308354 -.00433609289513569 .00605
827900466617 -.00570600376239469 -.004264044163393915 .00610920399612351 -.00574
464402518313 -.004226179054303665 .00613544358532695 -.00576597036823459 -.00405
289452065411 .00625337222694169 -.00586781929816557 -.003911891429430835 .006342
48146822632 -.0059641043071744 -.00369745770047796 .00646824342351062 -.00613074
061828372 -.00362549145415828 .0065088476174572 -.00618998752158617 -.0035168873
07374155 .00656777740678639 -.00628441007593887 -.00348057678412863 .00658709128
427579 -.0063168096272896 -.003425956896668005 .00661556807285453 -.006366797004
16545 -.003407724582982965 .00662497799967703 -.0063836908047657 -.0033712101786
695 .00664363321240014 -.00641794108924944 -.003351765396487635 .006653460472575
38 -.00643641463902493 -.003197473944412495 .00673068960066938 -.006584651475723
12 -.003060131324697815 .00679413853815414 -.00672770389534857 -.002854454391829
41 .00688187079760822 -.00695921203862734 -.00278595094056033 .0069098750987214
 -.00703920300536036 -.00268335193670021 .00695006989278468 -.00716342183392004
 -.00264917825782776 .00696316623578451 -.00720553350651663 -.002597965476873655
 .0069823640515374 -.00726975911002654 -.00258090250364381 .00698868887486855 -.
00729134399363236 -.00254679389405691 .00700119066903772 -.00733486645904899 -.0
0252829971828426 .00700788660720591 -.00735868431826465 -.002388010205317505 .00
705814804427888 -.00754078719984111 -.00225940010349434 .00710047307588551 -.007
71801438130072 -.002093807386629065 .00714980173139528 -.00795874579986478 -.002
06103777054164 .00715930604597325 -.00800700989118155 -.00199898772627604 .00717
687869632099 -.00809938886834535 -.001967986962765705 .00718544057079873 -.00814
605636269572 -.00187506786896235 .00721046018054114 -.00828749286305216 -.001813
23281234243 .00722625186571028 -.00838369588636362 -.001720687031732765 .0072486
3735149137 -.00853086845594155 -.00168987288632576 .0072558821823811 -.008580403
98490265 -.00162831997722184 .00726994296183366 -.00868043105436176 -.0016011795
7445331 .00727595920440761 -.00872502024602748 -.001515265869320275 .00729451183
018263 -.00886745889800595 -.001457495744857122 .00730627974244794 -.00896508874
206708 -.001340989285143672 .00732855819778431 -.00916568991567371 -.00128225294
7519022 .0073390687380147 -.00926866124521919 -.001193442426843332 .007353849047
5731 -.00942712435365066 -.001163721270134292 .00735861156547479 -.0094806130754
8003 -.001118965566482826 .0073655036421518 -.00956184768675239 -.00110401800506
3008 .00736775905093615 -.00958909281193122 -.00108155349702226 .007371078573052
77 -.00963021088183156 -.001074058133434472 .0073721744819112 -.0096439586354870
2 -.001059053072776976 .00737434499157593 -.00967153760350863 -.0010501571333665
42 .00737561579343069 -.00968792724317066 -.00084784754267139 .0074042495702692
 -.0100613063842158 -.000642924413704398 .00742527670494261 -.01046024533671914
 -.00032319476380558 .00744375185180993 -.01111396526179988 -.000214565424893528
 .00744773076744577 -.0113410904862144 -486846626728619e-19 .00745004615959525 -
.01169560619691762 70980441440279e-19 .0074502090434878 -.0118160827461656 91484
8098720782e-19 .00744949138015725 -.01200025453855794 .00011973249340404 .007449
09182359171 -.0120622212974421 .000162279332276642 .00744824587637151 -.01215603
567789844 .000176490829372425 .00744792279170089 -.01218745117840556 .0001978515
343897155 .00744737574594818 -.0122347904896988 .000204979012531978 .00744718299
422828 -.0122506062702186 .000219248392836814 .00744677655682913 -.0122823098514
3576 .0002278146862936405 .00744651819799268 -.0123013703301521 .000325134439737
541 .00744346596041542 -.01251813958719256 .000420248503478414 .0074387935262120
8 -.01273317807130172 .000568062159082097 .00742847527195128 -.01307226633721912
 .000618189966513756 .00742448383492679 -.01318805084915054 .00069464466204427 .
00741758879663333 -.01336586025198608 .000720340021898515 .00741513911258413 -.0
13425818825421 .000759195680114404 .0074112273862584 -.01351678984430796 .000772
199666860554 .00740988394267089 -.01354728571039272 .000791783391838776 .0074078
0818817186 -.01359328779920352 .000798324257486883 .00740710617173188 -.01360866
487708772 .000811431833866037 .00740568172678176 -.01363950512941734 .0008193572
80455726 .00740480798146855 -.01365817045409828 .000908111934522899 .00739492374
207695 -.0138673396864372 .000997495896322639 .007383545418248 -.014080043567933
58 .001140132025829828 .00736239833310485 -.01442285747265016 .00118910321431802
 .00735466812504279 -.01454108845463438 .00126466284841252 .00734191938806199 -.
01472437444822866 .00129019980046906 .00733747749808544 -.01478645969952976 .001
329025712009982 .00733050909192714 -.01488107245663592 .001342054425111362 .0073
2813535691813 -.01491285752236372 .00136172692473145 .00732449617753877 -.014960
90634099404 .001368305995961982 .00732327002133071 -.01497698448387726 .00137820
687158296 .00732141086779715 -.01500119450321175 .001381512541566386 .0073207878
3006566 -.01500927997715815 .00138813462280812 .00731953506886223 -.015025481860
05425 .001392444762965354 .0073187159528672 -.0150360309690592 .0014320215355425
1 .00731117310609896 -.01513291696779035 .001473956690684238 .00730289082347649
 -.01523587259697095 .00154380663873455 .00728832811683219 -.0154079592510099 .0
01568247529511045 .00728311649799617 -.01546826367073425 .00160663195586901 .007
27470998168868 -.01556313360288775 .001619713924003845 .00727180957704302 -.0155
954924640334 .001639765743989835 .00726730453709861 -.0156451340813937 .00164652
116041504 .00726577711512847 -.0156618651747874 .001656761251621705 .00726344645
534953 -.0156872376462884 .001660192443018355 .00726266298075654 -.0156957411086
905 .001665365939680405 .0072614777708762 -.0157085652601462 .00166709489015585
 .00726108103457206 -.01571285147027355 .001670561688884665 .00726028420979762 -
.0157214468764791 .00167137165185749 .00726009809233795 -.01572345502416085 .001
7594875818818 .0072397784957281 -.01594197236001405 .00182501836737763 .00722316
167783728 -.01610531103438945 .001893991191116615 .00720526623618679 -.016277483
659911 .001912092749744735 .00720045756721054 -.0163227353040779 .00193195367596
995 .00719514433205566 -.0163724039238179 .001937358534734515 .00719368895335536
 -.01638592532264615 .00194364593282406 .0071919917408358 -.01640165520926095 .0
0194543840234893 .00719150692159412 -.0164061398028613 .00194767238680089 .00719
090209006219 -.0164117286403549 .001948341260691555 .00719072087551038 -.0164134
019107016 .001949230915867715 .0071904797427591 -.016415627302995 .0019495085249
2291 .00719040447979681 -.01641632168155495 .001949896527173495 .007190299267156
69 -.0164172921210883 .00195002112603121 .00719026547656317 -.01641760374621495
 .00195026085369515 .00719020045742596 -.0164182032870327 .00194962281734045 .00
719037354180696 -.0164166077709018 .002061021944637135 .0071601540326126 -.01669
518234149675 .00216177335488458 .00713010473404116 -.0169478599159738 .002298594
87065433 .00708669535183169 -.0172912700227055 .00234181842676421 .0070724993747
3953 -.01739980568245205 .002403127842393655 .00705180415287594 -.01755370760832
6 .002422976668878855 .00704500531596717 -.0176035246563263 .002451874624373955
 .00703497795208594 -.01767602483739025 .002461361395074965 .0070316639658033 -.
01769982066592215 .002475373496443145 .00702673825927737 -.0177349580609859 .002
48000785439899 .00702510390174335 -.0177465778013848 .002486904972917625 .007022
66399614279 -.0177638683250496 .00248919494268387 .00702185263267361 -.017769608
6517823 .0024937567585737 .00702023383419215 -.01778104294293645 .00249515154545
7615 .00701973859007427 -.01778453890930295 .0025987666430493 .00698285660020786
 -.0180442086928939 .00269448833138911 .00694635694243291 -.018283417594493 .002
83109667986489 .00689128450466076 -.01862334279588535 .00287547085636786 .006872
87238124495 -.01873350317118175 .00294031198426369 .00684526239737166 -.01889402
169637475 .002961639023637785 .00683606038558051 -.01894674086514715 .0029932025
83738355 .00682227015868702 -.01902463910886785 .003003652604962135 .00681767554
504342 -.0190504084385351 .00301922127297441 .00681078814139843 -.01908876730567
65 .003024393101731965 .0068084930927912 -.0191015044068304 .003034701369486905
 .00680390471908768 -.0191268802333517 .003038665446974085 .00680213641567096 -.
0191366355570697 .003145614796513205 .00675424101257378 -.0193996755221701 .0032
4195347982211 .00670841646443644 -.01963440080930235 .00338014959544235 .0066392
5765194002 -.01996722613173385 .00342516337571042 .00661613372179104 -.020074957
47116655 .00349113067507355 .00658142264281004 -.02023173882824885 .003512860898
770775 .00656984804492391 -.02028319667193185 .003545071080770215 .0065524895871
0829 -.02035917952443965 .00355574361687546 .00654670400513353 -.020384306489772
8 .00357165653813277 .00653802768987398 -.02042169595951835 .00357694486479453 .
00653513592757998 -.02043410895305785 .003584853435166225 .00653079894712803 -.0
2045265319880355 .00358748563869019 .00652935339746571 -.0204588220732915 .00359
2742081083 .00652646254379972 -.0204711347407463 .003594255451076075 .0065256299
2426778 -.0204746791675836 .003836778881789565 .00639186945688198 -.021042169359
4036 .004053587835734285 .00625524672689852 -.02152367789457895 .004348198092956
39 .00605061731011864 -.0221300641398785 .004441311239817695 .00598244219051503
 -.0223128801287344 .00457371166778882 .00588105021257927 -.02255813497265245 .0
0461663395719251 .00584739703486253 -.02263505839739745 .00467924901099496 .0057
9722726720354 -.02274320124967355 .00469982598048987 .00578055561925484 -.022778
0418196253 .00473025552833142 .0057556367601888 -.0228284921033426 .004740326060
58819 .00574734523905569 -.02284500710271335 .00475532366005924 .005734931473215
5 -.0228693269589668 .00476030482676817 .00573079747035685 -.02287735813725085 .
00476774962455866 .00572460251371403 -.0228892917439763 .00477022673177881 .0057
225385360935 -.022893250752768 .00477517197839064 .00571841262471021 -.022901131
05011785 .00477670311808858 .00571713450764934 -.0229035681367611 .0048073090878
6363 .00569153207634936 -.0229520478099677 .00483464215186552 .00566833728380993
 -.0229940416065262 .004875813206823 .00563287436812473 -.02305538343192625 .004
88956545972994 .00562094160968286 -.0230755558954866 .00491023409097097 .0056028
729160118 -.02310540237346775 .00491713034282052 .00559682175888514 -.0231152824
9656825 .00493093582283249 .00558466261470858 -.02313490533698275 .0049366335769
5324 .00557962964553443 -.02314295333558825 .00496101448160378 .0055579949200258
2 -.02317705953497605 .00497622482825805 .00554437116249001 -.023197877190858 .0
0499750654037745 .00552517145988161 -.0232262239591161 .00500434477293838 .00551
897749396771 -.0232351929292747 .00501422222218664 .00550999957376306 -.02324792
645562135 .00501745138627036 .0055070591018461 -.023252050976255 .00502378364860
545 .00550128314276015 -.0232600600412253 .00502601843249079 .00549924238343125
 -.0232628694372104 .00504556171229742 .00548135532645146 -.02328706795990815 .0
0506073841657104 .00546734226405172 -.02330480527901615 .00508282946430722 .0054
4678307123401 -.0233289790091027 .00509008080735794 .00544000673006955 -.0233366
3154436905 .00510436090059606 .00542660995881424 -.0233511258653765 .00511034139
164064 .00542098063699461 -.02335699243250495 .00513424159837976 .00539838346476
159 -.0233792273212791 .00514995429774497 .00538339420013495 -.02339225540777055
 .00517319705363336 .00536103048303274 -.0234091047784708 .00518089025674819 .00
535359593843531 -.02341427244219805 .0051961687091481 .00533876802929005 -.02342
37101833069 .0052023230997341 .00533277523010356 -.02342725429786625 .0052292107
0807555 .00530645687119762 -.02344089603895915 .00524348156439008 .0052923447980
1751 -.02344626358469125 .00527554450964324 .00526038425440335 -.023451196439841
5 .00529298833132324 .00524282155277462 -.0234486240996265 .00531412968324641 .0
0522136251730139 -.02344009157254695 .00532148129196919 .0052138715715511 -.0234
362755084409 .00533295917418737 .00520212229986978 -.02342909357966265 .00533686
020703413 .00519812039554186 -.0234264566313 .00534481129868061 .005189944575568
1 -.02342069679036835 .00534998528334547 .00518460953923229 -.0234166565860962 .
00535898546932111 .00517531150413687 -.0234093109271887 .00536567416613664 .0051
6838020093137 -.0234034267756067 .0053804117628404 .00515303623321379 -.02338968
438115545 .00539013172730597 .00514286734149261 -.02338013081303305 .00541127463
186551 .00512064692965018 -.0233586809232538 .00542527987642258 .005105805807502
97 -.02334369685579395 .00544615312906711 .00508350467346241 -.0233201945431937
 .00545308844444913 .00507606438679985 -.0233121894037585 .00546691427716945 .00
506117096411525 -.02329583705441795 .00547476957975634 .00505266998789682 -.0232
8629326747485 .00552789991268503 .00499496585258888 -.0232203982545505 .00557560
04231411 .00494171475535274 -.0231515089047381 .00564766189658985 .0048587813597
9153 -.0230327008725334 .00567176733775617 .00483062746735033 -.0229905191938841
5 .00570802643764907 .00478761796748536 -.0229233781740388 .00572012961651625 .0
0477315169345901 -.0229003530837784 .00573830619454414 .00475125583370182 -.0228
6484832291995 .0057443686881587 .00474392447253256 -.0228528522150558 .005756500
36760924 .00472919597228811 -.02282853762417155 .00576372769176692 .004720381700
69357 -.022813838935117 .00580795461618992 .00466626431973415 -.0227229437540447
 .00584764851345641 .00461646636536744 -.02263548703920325 .00590760130993441 .0
045391420414805 -.0224943104694419 .00592765411005506 .00451292939034946 -.02244
55863632716 .00595781502483213 .004472942975555105 -.0223700023296413 .005967882
27426455 .00445950293291991 -.02234439133936875 .00598300085748125 .004439174703
864355 -.02230535038536625 .0059880433362307 .004432370600138325 -.0222922326559
3315 .00599561113788887 .004422122241255865 -.022272399944635 .00599813441899913
 .004418699087755685 -.02226576302134425 .00600318228479303 .00441183868608794 -
.0222524371357132 .00600643103240538 .004407413700966285 -.02224382249368425 .00
612349893429858 .00424773652301661 -.0219325178522264 .00624079970305689 .004074
85380598005 -.0215665249399559 .00641485632422903 .003790052368760235 -.02092831
921206675 .00647254922610624 .003690876098005705 -.0207007145761898 .00655788792
314976 .003535547475456395 -.02033700353250355 .00658613338860192 .0034826776356
2059 -.02021204916962965 .00662810555505508 .003401711463745155 -.02001904160285
11 .00664203023081896 .0033744458687961 -.0199537764101803 .00666280594570425 .0
0333312984400925 -.0198544846155572 .00666971263164835 .003319288232481595 -.019
8211550164133 .00668004328041579 .003298421139202355 -.0197708121162933 .0066834
8193315417 .003291447995583715 -.01975397306601925 .00668863237160064 .003280962
078748185 -.0197286273652571 .00669034792762934 .003277462406243965 -.0197201642
7744455 .00669377649342983 .003270454322121455 -.01970320906003575 .006695953192
71283 .00326599432919561 -.01969241255589045 .00673713820748827 .003181474646813
945 -.0194877374499033 .00677745355342088 .003094926950019265 -.0192759353075090
5 .00683777673599343 .00295800552440159 -.0189382381253986 .00685785865101837 .0
02911181985795875 -.01882234006994195 .00688784550382058 .00283914789566186 -.01
864349449462715 .00689781839811582 .00281483675791917 -.0185830462208339 .006912
73101049996 .00277791758935568 -.01849112418711165 .00691769408976761 .002765535
79116061 -.0184602752386988 .00692512541068447 .00274684964627504 -.018413689410
32145 .00692760030111625 .002740602023491735 -.01839810873323595 .00693130910872
829 .00273120218677754 -.01837465961616825 .00693254478991325 .00272806417412343
 -.01836683022690575 .00693501494221686 .002721778674601975 -.01835114541456755
 .00693653152974496 .00271791043905743 -.0183414908928973 .0069679387058567 .002
637671644440395 -.0181412026271037 .00699944465050477 .00255334634609714 -.01792
99703819386 .00704726244897899 .00241679906485055 -.0175876020330523 .0070632931
4985084 .00236960692777458 -.01746922591990045 .00708733364213098 .0022962716789
0477 -.0172852817548879 .00709534610367505 .00227140211485657 -.0172229037006696
5 .00710734441450108 .00223345726357999 -.01712774162052105 .00711134044763824 .
002220702231094885 -.0170957550940013 .00711732697606491 .00220140910694265 -.01
704737655451645 .00711932123156206 .002194951303138185 -.01703118391640395 .0071
223104280038 .00218522439865517 -.01700679527180885 .00712330646232336 .00218197
5397374705 -.01699864910903945 .0071247999285883 .002177091838972285 -.016986404
94302875 .00712529765313919 .00217546231009183 -.01698231940071575 .007126292900
73369 .00217219989904556 -.0169741400088042 .00712708287898972 .0021696059853488
35 -.0169676367573794 .00714040552953667 .00212582667587847 -.0168578776654052 .
00716054634649451 .00205867143573594 -.0166891211332744 .00719822471337343 .0019
21021600850105 -.0163449572727209 .00721200554836682 .001868980219579 -.01621506
44754768 .00723391332153182 .00178154450667875 -.0159974680140214 .0072414205052
918 .00175083686961977 -.0159211429826047 .00725290015672064 .00170241431098948
 -.0158009661190823 .00725676309159505 .00168587994162514 -.0157599589451753 .00
726260021121497 .001660485955477435 -.01569702585521545 .00726455303133156 .0016
5192255508987 -.01567581110371225 .00726749139558538 .0016389290812458 -.0156436
3339418265 .00726847237230847 .00163457319445223 -.01563284822729365 .0072704371
0915043 .001625811919295 -.0156111593660907 .0072715919781318 .00162063696303709
5 -.0155983512848624 .00729845104702705 .001499837392653878 -.01529941843816335
 .00731902977691922 .001394064437490962 -.01503990387179535 .00734401717864901 .
00125307214977232 -.01469617158607174 .00735136114094801 .00120901592324304 -.01
458918408480194 .00736114235698399 .00114739519435989 -.01444008772385436 .00736
419664216348 .00112759873351591 -.01439228641869802 .00736849624863959 .00109902
4934136566 -.01432343068370278 .00736988245945539 .001089687141573184 -.01430095
314249424 .00737189451762424 .00107596124660519 -.01426794838636626 .00737255399
267486 .00107143274679935 -.0142570653936044 .00737352678037186 .001064710263683
974 -.01424091879338282 .00737384830537432 .001062481147050102 -.014235566241462
5 .00737448594452296 .001058046347067028 -.0142249204339289 .00737462779063244 .
001057060471928288 -.0142225536619154 .00740632884675019 .00083516545743662 -.01
36901977430502 .0074260457303298 .000628018714143062 -.01320669449686722 .007443
06439953731 .0003358690487468605 -.012542433500027 .00744664024583728 .000241571
7850377075 -.01233117881315262 .0074494011509395 .0001048783197029456 -.01202954
52509496 .0074498873153793 60105449844661e-18 -.0119315421415667 .00744999443655
326 1063527281471762e-20 -.01182414773128126 .00745000032376177 613045777947107e
-20 -.0118143762835744 .00744999965669474 -689360655286142e-20 -.011786162502660
9 .00744999078538523 -1339689869827772e-20 -.0117720914731346 .00744993876420184
 -328804884533822e-19 -.01172998596734708 .00744987020720239 -458344990263346e-1
9 -.01170205907387722 .00744966643677006 -716720749270207e-19 -.0116464921743811
6 .00744953122334044 -84555640259585e-18 -.01161885216835496 .00744919523186635
 -.000110251990292464 -.01156385904374622 .00744901577807945 -.00012189548070463
4 -.01153899598849054 .00744672671061147 -.0002474142198932665 -.011271698344802
04 .00744222658066796 -.0003567063419143775 -.01104409900186856 .007432226709451
94 -.000517083274144369 -.01071769783131944 .00742835167735132 -.000569949114585
9 -.01061139708177826 .00742178130220826 -.000648344014469326 -.0104556954184292
6 .00741946486328195 -.000674325027633977 -.01040441977414004 .00741580749487361
 -.000713069052805325 -.01032844367294694 .00741455791977811 -.00072594581349687
6 -.01030327453342268 .00741263871810217 -.000745203899856976 -.0102657551654464
6 .00741199151099807 -.000751613752949544 -.01025328776633942 .00741068228978305
 -.000764414411576713 -.0102284310818954 .00741012296477891 -.000769826224754941
 -.01021793652665044 .00739699833280369 -.000894950639609653 -.00997577223140279
 .007381982824708 -.001011039840175004 -.00975788479398438 .00735578165962713 -.
001182505463653074 -.00944610148678469 .00734643494208755 -.001239216266057176 -
.00934468169253945 .00733153474077536 -.00132359894715142 -.00919631396340357 .0
0732642131774991 -.00135161260448868 -.00914748504739693 .00731853605226316 -.00
139346027613729 -.00907518216394498 .00731587177513723 -.00140738069868904 -.009
05123795122067 .0073118221880477 -.001428217895034364 -.00901555675477369 .00731
046346377485 -.001435156387634652 -.00900370220973128 .00730772839321623 -.00144
901885534205 -.00898007149385962 .00730654492749442 -.001454979657898592 -.00896
992973609101 .00727971914860684 -.00158893744687137 -.00874261599077503 .0072513
4232641586 -.00171368457023826 -.00853938533098858 .00720429571856807 -.00189859
639858172 -.00825060687442829 .00718786669923222 -.00195986572550923 -.008157025
31109475 .00716213011839618 -.002051192946592715 -.00802066984937429 .0071533690
8701839 -.002081539237439735 -.00797588750934745 .00713995771600196 -.0021269115
0185709 -.00790971822012714 .0071354422885787 -.002142011062103545 -.00788782916
05237 .00712632206782465 -.002172160636197655 -.00784438578159013 .0071222254394
0677 -.00218556838970255 -.00782516909569896 .00707580926396753 -.00233557371777
1405 -.00761164785200724 .00703039195459266 -.002469079256536975 -.0074329077669
4821 .00695580283029117 -.002669152082343545 -.00718138250336009 .00692986284836
86 -.002735811754881115 -.00710030489283078 .00688931172817772 -.002835696594459
49 -.00698283469303693 .00687552118142208 -.00286897407415631 -.0069443689957723
4 .00685442205022387 -.002918856676165505 -.00688770700387546 .00684732012249549
 -.00293547860588557 -.00686899243224317 .00683297800494831 -.00296871000426719
 -.00683190880697861 .00682638386162722 -.00298385207250423 -.00681514800988579
 .00675478337596345 -.003146482134644525 -.00663690704934023 .00668628501497235
 -.00328959588245566 -.00649258296919609 .00657630328382676 -.00350158138731026
 -.00629726534282442 .00653843738851844 -.003571795615521645 -.00623568754967462
 .0064798398071487 -.003676380410723285 -.00614861298341105 .00646000751483248 -
.00371111924711952 -.00612047014856672 .00642981080620698 -.003763035182654045 -
.00607957892716551 .00641967052653047 -.00378030844110524 -.00606616902517598 .0
0639924079527691 -.003814789486086905 -.00603979023148535 .00638962932406465 -.0
0383087376931134 -.00602765530671825 .00629025233726092 -.003995554604261175 -.0
0590541412530038 .00619603957005887 -.00414028263967722 -.00581234361601283 .006
04582199602944 -.0043540926798661 -.00569612033004071 .00599426708970405 -.00442
4815266429 -.00566127631437653 .00588818751753342 -.00456502747451708 -.00559938
24423679 .00583464759625404 -.00463330739681585 -.00557273965982463 .00566366636
493272 -.00484334422998985 -.00550206010836735 .00554422979326316 -.004979661040
73241 -.00547183339685345 .00529490814839458 -.00524399235136357 -.0054451659527
409 .00516354033260867 -.00537336384620984 -.00544895010810993 .0048968122595248
8 -.0056175099007655 -.00548940484589255 .00475989457491918 -.00573391012387583
 -.00552594797723238 .00454997822776598 -.00589984351869719 -.00560523631791492
 .00447924933909552 -.00595371091018505 -.00563574470542123 .004372118216779495
 -.00603233324340308 -.0056876256975989 .004336234866376715 -.00605817760683178
 -.00570593909681115 .0042641382952393 -.00610913850975511 -.00574460536554172 .
004226197159140715 -.00613543099436464 -.00576597362924973 .00405298590028713 -.
00625331111689656 -.00586775968165809 .00391201469350417 -.00634240545566725 -.0
0596401821733123 .003697582634233845 -.00646817200950778 -.00613065056146062 .00
362560926563993 -.00650878222197985 -.00618990209960703 .00351698228692729 -.006
56772660313319 -.00628434054198156 .00348066212916694 -.0065870462715977 -.00631
674687863223 .0034260246832712 -.00661553298911078 -.00636674666739695 .00340778
599905237 -.00662494643264041 -.00638364497761665 .003371257807078375 -.00664360
906803714 -.00641790502598562 .003351813570398545 -.00665343625555382 -.00643637
605329482 .003197378942665855 -.00673073798422244 -.00658473351988202 .003059964
485563325 -.00679421390399405 -.0067278287172409 .00285427127414112 -.0068819468
0305991 -.00695930435386796 .002785777616749155 -.00690994467931446 -.0070392683
7284176 .002683216948072 -.00695012193489229 -.00716342261144966 .00264905998678
897 -.00696321111474891 -.00720550872601015 .00259787827928459 -.006982396465867
84 -.00726968995038769 .00258082666328996 -.0069887168476557 -.00729125903393634
 .0025467427806276 -.00700120922783887 -.00733474788521256 .00252827078347985 -.
00700789703218154 -.00735853648303942 .002388031431374965 -.00705813997106811 -.
00754057300049928 .002259436258452415 -.00710046190702482 -.00771780777272659 .0
0209382300874037 -.0071497971773166 -.00795863190611723 .00206105630050449 -.007
15930062107974 -.00800690560260777 .001999044992517995 -.00717686265541781 -.008
09925316808107 .00196805954370695 -.00718542064016867 -.00814591081627945 .00187
517408805407 -.00721043235280952 -.00828733535725981 .001813345044408205 -.00722
622380207234 -.00838355384642699 .001720783164929485 -.0072486145552943 -.008530
78477294818 .00168995946798521 -.00725586207902216 -.00858034561391698 .00162837
9015498725 -.00726992979987483 -.00868043502677805 .00160123752509135 -.00727594
646986403 -.0087250325184694 .0015153104334418 -.00729450264697002 -.00886750943
136376 .001457534454395844 -.00730627204341385 -.00896515441604923 .001341022524
327244 -.00732855213854475 -.00916576513759864 .00128228657097839 -.007339062834
41099 -.00926873087446257 .00119348136600337 -.00735384272087653 -.0094271700438
9231 .001163762770921634 -.00735860498843772 -.0094806481943912 .001119012100382
454 -.0073654965691329 -.00956186306117299 .001104066415101752 -.007367751792518
4 -.00958910095693917 .00108160501958909 -.00737107101192752 -.00963020721084679
 .00107411074322991 -.00737216681578233 -.00964395086385906 .00105910795657135 -
.00737433710815904 -.00967152130663639 .00105021328858755 -.00737560779673226 -.
00968790594044871 .000847941711708784 -.00740423779621506 -.01006115290555734 .0
00643035441862905 -.0074252672058921 -.01046002524841986 .000323300055657073 -.0
0744374730821844 -.01111373760048578 .0002146636443949275 -.00744772811920018 -.
0113408756908031 487645219246371e-19 -.00745004568280215 -.01169543378572212 -70
2559600829327e-20 -.00745020917781147 -.0118159283106023 -914254074063494e-19 -.
00744949212583764 -.01200013283778332 -.0001196777609283122 -.00744909272212663
 -.0120621114701538 -.0001622320853762895 -.00744824691036754 -.0121559451036746
8 -.0001764461577578665 -.00744792385521119 -.0121873672623425 -.000197810845609
719 -.0074473768280692 -.01223471692158554 -.000204939671347532 -.00744718407827
593 -.0122505362115401 -.000219211786768912 -.00744677763580732 -.01228224693186
3 -.000227776824482998 -.0074465193593374 -.01230130526298168 -.0003251654402518
215 -.00744346540467312 -.0125182354600045 -.0004203123986292085 -.0074387899314
3682 -.01273334914243054 -.000568127677222815 -.00742847026523599 -.013072435793
91168 -.000618248076797498 -.00742447889043717 -.01318820069904574 -.00069467980
225948 -.00741758547925708 -.01336595208870738 -.000720365529395435 -.0074151365
9371556 -.01342588655725466 -.00075920378600043 -.00741122654566522 -.0135168142
6806574 -.000772201480145402 -.00740988374161937 -.01354729450633446 -.000791775
029793516 -.00740780907892198 -.01359327136573506 -.000798312380928494 -.0074071
074484993 -.0136086397358682 -.000811412683106391 -.00740568382182575 -.01363946
197680028 -.000819330636388401 -.00740481092953354 -.01365810910551204 -.0009080
82765948596 -.0073949272964228 -.01386726628023668 -.000997465855465052 -.007383
54948398198 -.01407996422637488 -.001140102908442914 -.00736240284397474 -.01442
277734753116 -.00118907477649998 -.00735467272997069 -.01454100942157476 -.00126
463598195628 -.00734192401761366 -.0147242990831274 -.001290173549780314 -.00733
748211639456 -.01478638589539282 -.00132900052203341 -.00733051365946996 -.01488
100150141278 -.001342029611547464 -.007328139901886 -.0149127876013564 -.0013617
02709921354 -.00732450067955242 -.01496083809817726 -.001368281986425516 -.00732
327450751083 -.0149769168216018 -.001378183178473518 -.00732141532787591 -.01500
112774346495 -.001381488955352042 -.00732079228105211 -.0150092135235404 -.00138
8111253219906 -.00731953950086726 -.0150254160292668 -.001392421914943926 -.0073
187202997511 -.01503596647809965 -.001431993575821284 -.00731117855692725 -.0151
3284055746295 -.00147392619002893 -.00730289697722154 -.0152357907298645 -.00154
377570462714 -.00728833466864648 -.0154078778409092 -.00156821701371279 -.007283
12307230275 -.0154681838533311 -.001606602906246065 -.00727471639816587 -.015563
0583350746 -.00161968550287517 -.00727181590893247 -.0155954190728409 -.00163973
8474415775 -.00726731069040862 -.0156450640452679 -.001646494309493575 -.0072657
8320029261 -.01566179634703985 -.00165673508076501 -.00726345242487172 -.0156871
707661422 -.001660166507530825 -.00726266890949403 -.0156956749002504 -.00166534
0370252815 -.00726148363501708 -.0157085000930238 -.001667069444915935 -.0072610
868766108 -.0157127866558834 -.0016705364963529 -.00726029000648148 -.0157213827
788064 -.00167134899018048 -.00726010330844139 -.0157233972238038 -.001759389955
79739 -.00723980131714141 -.015941730956931 -.00182488479500309 -.00722319542289
979 -.0161049807685778 -.001893857446041685 -.00720530139079421 -.01627715386442
42 -.00191196791408983 -.00720049075141648 -.0163224279594357 -.0019318555918109
8 -.0071951706764902 -.01637216369654695 -.001937271599854745 -.007193712373912
 -.0163857130413497 -.0019435790704323 -.00719200981225152 -.01640149320720235 -
.001945378788940525 -.00719152304962078 -.016405995953928 -.001947624484682715 -
.0071909150647248 -.01641161411117855 -.00194829740197638 -.00719073275935146 -.
01641329750312245 -.001949193331822885 -.00719048993121586 -.0164155386003288 -.
00194947306736273 -.00719041409326762 -.016416238300946 -.0019498643117475 -.007
19030800341905 -.01641721685419445 -.00194999000005116 -.00719027391796784 -.016
41753120566435 -.00195023192407882 -.00719020830421567 -.01641813624271175 -.001
94959627826826 -.00719038073762868 -.01641654669460795 -.0020609737372743 -.0071
6016755058692 -.0166950688289189 -.002161714724024695 -.00713012251004536 -.0169
477203879388 -.00229853659700997 -.00708671425283156 -.0172911304930009 -.002341
762937596655 -.00707251778200401 -.017399672655777 -.00240308045651922 -.0070518
203095131 -.01755359409157415 -.002422932638609575 -.00704502047122342 -.0176034
1926877875 -.00245183660119613 -.00703499120709004 -.01767593408249385 -.0024613
2553654845 -.00703167652105715 -.01769973519505025 -.00247534112738162 -.0070267
4966300252 -.01773488112586195 -.00247997668890762 -.00702511490464362 -.0177465
038131287 -.00248687567329082 -.00702267437204924 -.0177637989095231 -.002489166
27509684 -.00702186279528948 -.0177695407859036 -.00249372937521756 -.0070202435
6159579 -.0177809782271627 -.002495125607736505 -.00701974780946135 -.0177844777
9552975 -.0025987363761817 -.0069828677941576 -.01804413518162285 -.002694456220
51749 -.0069463694017072 -.0182833379536339 -.002831065172949215 -.0068912974492
3471 -.01862326279898615 -.002875440112304625 -.00687288525300942 -.018733424528
6595 -.00294028320614387 -.006845274760942 -.01889394729500345 -.002961611037776
335 -.0068360725133089 -.0189466682457571 -.00299317598911659 -.0068222818275669
3 -.01902456971484605 -.00300362650789583 -.00681768704346281 -.0190503402117021
 -.00301919597263654 -.00681079935721198 -.0190887009677258 -.00302436807536946
 -.00680850420991716 -.01910143872152365 -.003034676907820835 -.0068039156297614
8 -.0191268158993659 -.003038641519483815 -.0068021471046127 -.01913657252370635
 -.003145591814441905 -.00675425172892602 -.0193996145245226 -.00324193074278800
5 -.0067084274434555 -.0196343410687914 -.00338012631364278 -.00663926950274689
 -.0199671672886807 -.003425139760302935 -.00661614594260182 -.0200748987625582
 -.00349110633822862 -.00658143555108106 -.0202316800742459 -.00351283628460928
 -.00656986120441064 -.02028313786162045 -.00354504599625042 -.00655250315806034
 -.02035912056790005 -.00355571836650562 -.0065467177190135 -.02038424747419625
 -.00357163102550047 -.00653804162699123 -.020421636839945 -.00357691926249351 -
.00653514994058383 -.02043404979624535 -.003584827695003795 -.00653081307619589
 -.02045259398227195 -.003587459852014235 -.00652936756559393 -.0204587628362102
 -.003592716200262805 -.0065264767907971 -.02047107546127865 -.00359422967126315
 -.00652564412332649 -.0204746201758143 -.003836740308275395 -.00639189197154477
 -.0210420887866744 -.00405354331231273 -.00625527551437438 -.02152358786618645
 -.00434815298286966 -.00605064971089415 -.0221299776179139 -.004441267321348065
 -.0059824748409293 -.0223127977238996 -.00457367140741192 -.00588108153467789 -
.022558063165993 -.00461659522800451 -.00584742763101987 -.0226349908605433 -.00
467921302091591 -.00579725632128709 -.0227431412231474 -.00469979097717628 -.005
78058408382321 -.0227779844808119 -.00473022211266912 -.00575566422401798 -.0228
284390725033 -.00474029319206082 -.00574737234989627 -.0228449555539329 -.004755
29163873103 -.00573495802507545 -.02286927770237595 -.00476027309225585 -.005730
82383097378 -.02287730965624005 -.00476771832684734 -.00572462858004535 -.022889
2444436109 -.00477019558076402 -.00572256450309278 -.0228932038488303 -.00477514
11229535 -.00571843839056402 -.022901084944794 -.00477667277325598 -.00571715986
058841 -.02290352294290915 -.004807276837246 -.00569155930167884 -.0229520016781
32 -.00483460889152811 -.00566836564794313 -.0229939957236971 -.0048757794234884
2 -.00563290360974631 -.023055339546762 -.00488953166729846 -.0056209710053391 -
.02307551294690315 -.004910200528128 -.00560290232965611 -.0231053612357942 -.00
491709689704421 -.00559685114301436 -.0231152420302044 -.00493090269147188 -.005
58469186788476 -.02313486634858465 -.00493660050936071 -.00557965890310044 -.023
1429148719074 -.00496098252601472 -.00555802344655458 -.02317702454009875 -.0049
761932325214 -.00554439951996478 -.0231978440348188 -.00499747492480731 -.005525
20005583659 -.0232261928507875 -.00500431305745859 -.00551900625138696 -.0232351
6238509185 -.00501419021819714 -.00551002869781191 -.02324789658002055 -.0050174
1926300148 -.0055070883688413 -.0232520212939088 -.00502375124075248 -.005501312
73733854 -.02326003068617605 -.0050259855983526 -.00549927239199467 -.0232628397
9663255 -.00504552924191958 -.00548138521618161 -.0232870409393665 -.00506070604
911055 -.00546737222336345 -.02330478007279925 -.00508279697536728 -.00544681338
88793 -.0233289561018167 -.00509004823194333 -.00544003720947759 -.0233366093329
6725 -.00510432806124688 -.00542664084744678 -.0233511049048911 -.00511030816702
543 -.00542101195737296 -.02335697172891385 -.00513420832972102 -.00539841510471
481 -.02337920896591975 -.00514992083729337 -.00538342620698146 -.02339223826670
02 -.00517316306784032 -.00536106327724583 -.0234090889320355 -.0051808560562313
 -.00535362903460468 -.02341425693950805 -.00519613400094563 -.00533880180937328
 -.0234236951925081 -.00520228728070788 -.00533281017408668 -.0234272390130066 -
.00522917634784915 -.0053064907366851 -.02344088238175825 -.00524344371969807 -.
00529238230543741 -.02344625130348585 -.00527551099047501 -.00526041788244294 -.
02345119350425735 -.00529295389247383 -.00524285632417308 -.02344862792322515 -.
00531409627439792 -.00522139652031658 -.02344010310683115 -.0053214482797149 -.0
052139052661381 -.02343628970543785 -.00533292683543481 -.00520215545205881 -.02
3429111909455 -.00533682810588195 -.00519815335363725 -.0234264763618119 -.00534
477969869207 -.00518997711865003 -.02342071936856145 -.00534995337907112 -.00518
46424619563 -.0234166815365782 -.00535895609784922 -.0051753419218003 -.02340933
751193705 -.00536564582509456 -.00516840962468481 -.02340345528160465 -.00538038
417980413 -.00515306503419107 -.02338971839313005 -.00539010404509301 -.00514289
635123046 -.0233801689028992 -.00541124368849138 -.00512067961597605 -.023358730
78302365 -.00542524802727921 -.00510583965064906 -.02334375183832555 -.005446121
77512893 -.00508353826427772 -.0233202531241068 -.00545305756455202 -.0050760975
6225694 -.0233122485031719 -.00546688495514714 -.00506120263880578 -.02329589582
891165 -.00547474363038006 -.00505269810254758 -.02328634838700295 -.00552786582
575367 -.00499500342146609 -.0232204649585663 -.00557556389724489 -.004941756001
07045 -.02315158200688315 -.00564762827197604 -.00485882045234963 -.023032777723
08265 -.0056717357725252 -.00483066456388307 -.02299059631910315 -.0057079995116
7236 -.00478765007861607 -.02292345424906495 -.00572010449525518 -.0047731818108
8614 -.02290042856504075 -.00573828415617077 -.00475128245341641 -.0228649225479
8715 -.00574434774004607 -.00474394984181642 -.0228529259604664 -.00575648172329
151 -.00472921867010326 -.0228286102884192 -.00576371083588154 -.004720402283924
85 -.0228139101895377 -.00580794405365173 -.00466627758080169 -.0227230163214687
 -.00584764008668289 -.00461647701359826 -.0226355590981412 -.00590759135901547
 -.00453915498578769 -.02249437925225075 -.0059276428637899 -.00451294413604837
 -.02244565363513735 -.00595780071822303 -.00447296202486387 -.0223700667067425
 -.00596786676136364 -.00445952368369112 -.02234445464682345 -.00598298326422666
 -.00443919841319145 -.0223054119312636 -.005988025004375 -.00443239536337797 -.
02229229358846345 -.00599559163147558 -.004422148687703595 -.02227245991784295 -
.0059981145099575 -.004418726112329335 -.0222658226682327 -.0060031615484567 -.0
0441186690115136 -.02225249611687215 -.00600640699657469 -.004407446459689715 -.
0222438883503693 -.00612363344864154 -.00424755466793317 -.0219320922509595 -.00
624099879913799 -.00407454951183173 -.0215658631751092 -.0064150503200298 -.0037
8972417535736 -.02092767480207125 -.00647272467434935 -.003690566585661595 -.020
7001378845148 -.00655801610625183 -.0035353092309478 -.0203366213183646 -.006586
24258626052 -.003482470353348985 -.02021174726467855 -.00662818225133311 -.00340
15618228792 -.02001888338669565 -.00664209542342973 -.003374317307885955 -.01995
366996112565 -.00666285298680224 -.003333035748881445 -.01985446162340725 -.0066
6975347294868 -.003319206100240945 -.01982116081094055 -.00668007461205747 -.003
29835766841501 -.0197708625423996 -.00668351005991859 -.003291390864800185 -.019
7540386112458 -.00668865564033352 -.00328091463795011 -.0197287159520549 -.00669
036956856594 -.00327741822543759 -.01972026060524785 -.00669379486216614 -.00327
041672140753 -.0197033209908138 -.00669596927466495 -.0032659613557267 -.0196925
3546246615 -.00673712095354983 -.003181509094611985 -.01948801904102025 -.006777
42040059012 -.003094999256110365 -.0192762894703971 -.00683773971527838 -.002958
091024042275 -.01893857918972185 -.00685782366001669 -.002911264616576 -.0188226
5644204 -.00688781785151345 -.00283921503223614 -.01864374333933205 -.0068977939
0700749 -.00281489686463789 -.01858326747489855 -.00691271224154857 -.0027779643
17817805 -.01849129643295205 -.00691767739154922 -.002765577587963725 -.01846042
987808715 -.00692511205166134 -.002746883332812755 -.01841381573446575 -.0069275
8809400462 -.002740632887811945 -.01839822530137125 -.00693129868623688 -.002731
22863903019 -.0183747610738985 -.00693253497175389 -.0027280891258967 -.01836692
656843575 -.00693500635138394 -.002721800565745205 -.0183512313648999 -.00693652
564585507 -.002717925451773935 -.01834155797405165 -.00696788491417527 -.0026378
09689223645 -.0181415416211495 -.00699937039424181 -.00255354957826717 -.0179304
373507611 -.00704718816255546 -.00241701558593497 -.01758805741654445 -.00706322
393495276 -.002369813791423145 -.01746964351703325 -.00708727834528001 -.0022964
4248716405 -.0172855917856079 -.00709529649604976 -.002271557309731105 -.0172231
69394773 -.00710730473417221 -.00223358359149049 -.0171279280879811 -.0071113043
0852943 -.002220818028875955 -.01709591303229385 -.00711729647319857 -.002201507
741087385 -.0170474885186281 -.00711929266150426 -.00219504398799783 -.017031280
025717 -.00712228483521015 -.002185307816643675 -.01700686680381665 -.0071232818
7495917 -.002182055669248965 -.01699871231609425 -.00712477686849603 -.002177167
30583566 -.0169864554638772 -.00712527510532549 -.00217553616097832 -.0169823656
596993 -.00712627138378857 -.002172270489347885 -.016974177677799 -.007127069752
54896 -.002169649096746155 -.0169676052071682 -.00713991464003286 -.002127441186
105235 -.0168617805540621 -.0071598566873715 -.00206106887058155 -.0166949624279
0705 -.00719758235746946 -.0019234269873559 -.01635080292172175 -.00721143504538
408 -.001871193395095285 -.01622042770016785 -.00723351328774353 -.0017831714864
10715 -.01600138178859885 -.00724108764630422 -.001752218788434645 -.01592445263
82028 -.00725268002860386 -.001703353354031805 -.0158031881427992 -.007256582529
0531 -.00168665881163814 -.0157617881826964 -.00726248147934866 -.00166100564390
2685 -.01569822055008985 -.00726445532302059 -.001652352695977945 -.015676786723
81225 -.00726742577651817 -.001639220157823915 -.01564426906128275 -.00726841754
194989 -.00163481712576038 -.0156333686865874 -.00727040402948988 -.001625959976
99255 -.01561144562949235 -.0072715841558776 -.00162067202522783 -.0155983598337
7635 -.00729833589099547 -.00150035908141539 -.01530067597690225 -.0073188860801
3406 -.001394819635498242 -.0150417734935262 -.00734389151395003 -.0012538086970
1907 -.01469806074430582 -.00735125183959531 -.001209684868052328 -.014590929990
53964 -.00736106852534156 -.001147869956708032 -.0144413941038513 -.007364136468
34363 -.00112799330926196 -.01439340884894866 -.00736845886299045 -.001099275985
34197 -.01432422102758496 -.00736985305430919 -.001089886477353772 -.01430162343
062876 -.00737187761147571 -.001076077193016598 -.01426842455044202 -.0073725413
4095425 -.00107151992739303 -.0142574745095877 -.00737352063687693 -.00106475284
0930718 -.0142412238271181 -.00737384435238868 -.00106250861407843 -.01423583599
60969 -.00737448641387206 -.001058043108697252 -.01422511846032508 -.00737462378
15533 -.00105708865007108 -.01422282747468926 -.00740690738770889 -.000831108424
921594 -.01368076902723658 -.00742681284156655 -.000620062298600095 -.0131884733
7251514 -.00744368793455713 -.0003223220321035275 -.01251216503843476 -.00744714
479766807 -.000226203863161177 -.01229708478507494 -.00744963863390077 -86848607
2363937e-19 -.01198999819203566 -.00745002100249102 -4120004552532505e-20 -.0118
9022495885596 -.00744998816693504 2605586028220915e-20 -.01174444855583656 -.007
44987613469393 482716988615966e-19 -.01169650366262176 -.00744956462390796 81289
9687377014e-19 -.0116255571844871 -.00744943687514238 922451455516945e-19 -.0116
020701687235 -.00744921039227473 .0001086013928472612 -.01156708236049992 -.0074
4912908794166 .0001140407223831922 -.01155546021032904 -.00744899854156242 .0001
221805696334258 -.0115380876639282 -.00744895359445037 .000124890660880182 -.011
5323069282705 -.00744886085771755 .000130304458149206 -.01152076568324026 -.0074
4883081721022 .00013203395265753 -.01151707963316944 -.0074444790923328 .0003708
909804135195 -.01100846402360974 -.00742917206442779 .000599573900549319 -.01054
52852052121 -.00739236716701956 .000931560129162257 -.00990693488106119 -.007377
79113263913 .00104038755692936 -.00970355442358515 -.00735279580530686 .00120075
847356048 -.00941258821323247 -.00734394209544749 .001253737359112452 -.00931795
022242515 -.00732991935517506 .001332476252456312 -.00917951935517951 -.00732512
14081911 .001358600994500226 -.00913396341925852 -.00731774398720275 .0013976043
84118462 -.00906651104511838 -.00731525476315958 .001410574894432534 -.009044173
84202855 -.00731147643003619 .001429984565898638 -.00901088841982914 -.007310209
56946609 .001436446774115674 -.0089998300095019 -.00730766112045375 .00144935579
9308666 -.00897778664965918 -.00730661404858191 .001454631014645702 -.0089687937
38629 -.00728071596352913 .001584013082826425 -.00874880935951625 -.007252978278
63962 .001706763862173715 -.00854919225095363 -.00720602097322714 .0018920414718
8182 -.00826090710754259 -.00718947685218209 .00195399220946536 -.00816666881297
772 -.00716328600454243 .002047162513774845 -.00802809650098865 -.00715432661974
688 .00207825995776103 -.00798236991863533 -.00714053933081619 .0021249615346118
8 -.0079144763275699 -.0071358855331582 .002140537960542045 -.00789196117762551
 -.00712646111626391 .002171708327846195 -.0078471629718916 -.00712208343505661
 .00218603281544979 -.0078266835054601 -.0070959717271912 .00227039117004107 -.0
0770683051510943 -.00707436534749959 .002336796195125145 -.00761496872488468 -.0
0704099183816645 .00243477397651958 -.00748320694263125 -.00702970664710325 .002
46716166508704 -.00744029149906072 -.00701255148769604 .00251533540286632 -.0073
7742605947585 -.00700679520372022 .00253132535280101 -.00735672220057604 -.00699
520909257282 .00256316929206722 -.0073158170580334 -.00698976321569867 .00257798
9940671775 -.00729692168715914 -.00695851605825096 .002662086662543025 -.0071906
4214324457 -.00693229180550578 .002729687372365035 -.00710810251468605 -.0068910
4301401042 .002831495521087935 -.006988019081708 -.00687697469657821 .0028654993
6156212 -.0069486122723586 -.00684818871862141 .002933628954492445 -.00687104065
694638 -.00683416056560823 .00296618859784079 -.0068345961058467 -.0067869474184
3837 .003073425853547425 -.00671680392769864 127 255 2 301 2 2 127 403 302 2 2 2
 2 2 2 2 2 2 2 2 2 2 2 2 2 2 2 2 2 2 2 2 2 2 2 2 2 2 2 2 2 2 2 2 2 2 2 2 2 2 2 2
 2 2 2 2 2 2 2 2 2 2 2 2 2 2 2 2 2 2 2 2 2 2 2 2 2 2 2 2 2 2 2 2 2 2 2 2 2 2 2 2
 2 2 2 2 2 2 2 2 2 2 2 2 2 2 2 2 2 2 2 2 2 2 2 2 2 2 2 2 2 2 2 2 2 2 2 2 2 2 2 2
 2 2 2 2 2 2 2 2 2 2 2 2 2 2 2 2 2 2 2 2 2 2 2 2 2 2 2 2 2 2 2 2 2 2 2 2 2 2 2 2
 2 2 2 2 2 2 2 2 2 2 2 2 2 2 2 2 2 2 2 2 2 2 2 2 2 2 2 2 2 2 2 2 2 2 2 2 2 2 2 2
 2 2 2 2 2 2 2 2 2 2 2 2 2 2 2 2 2 2 2 2 2 2 2 2 2 2 2 2 2 2 2 2 2 2 2 2 2 2 2 2
 2 2 2 2 2 2 2 2 2 2 2 2 2 2 2 2 2 2 2 2 2 2 2 2 2 2 2 2 2 2 2 2 2 2 2 2 2 2 2 2
 2 2 2 2 2 2 2 2 2 2 2 2 2 2 2 2 2 2 2 2 2 2 2 2 2 2 2 2 2 2 2 2 2 2 2 2 2 2 2 2
 2 2 2 2 2 2 2 2 2 2 2 2 2 2 2 2 2 2 2 2 2 2 2 2 2 2 2 2 2 2 2 2 2 2 2 2 2 2 2 2
 2 2 2 2 2 2 2 2 2 2 2 2 2 2 2 2 2 2 2 2 2 2 2 2 2 2 2 2 2 2 2 2 2 2 2 2 2 2 2 2
 128 255 2 303 0 1 128 403 304 -.001953125 0 .00390625 .005859375 .0078125 .0117
1875 .013671875 .015625 .0234375 .02734375 .03125 .0390625 .046875 .0546875 .058
59375 .060546875 .0625 .0703125 .07421875 .076171875 .0771484375 .078125 .085937
5 .08984375 .091796875 .0927734375 .09375 .1015625 .103515625 .10546875 .109375
 .111328125 .11328125 .1171875 .12109375 .123046875 .1240234375 .12451171875 .12
5 .140625 .1484375 .15234375 .154296875 .1552734375 .15576171875 .15625 .1640625
 .16796875 .169921875 .1708984375 .17138671875 .171875 .1796875 .18359375 .18554
6875 .1865234375 .18701171875 .187255859375 .1875 .19140625 .193359375 .19433593
75 .19482421875 .195068359375 .1951904296875 .1953125 .19921875 .201171875 .2021
484375 .20263671875 .202880859375 .2030029296875 .20306396484375 .203125 .210937
5 .21484375 .216796875 .2177734375 .21826171875 .218505859375 .21875 .2265625 .2
3046875 .232421875 .2333984375 .23388671875 .234375 .2421875 .24609375 .24804687
5 .2490234375 .24951171875 .249755859375 .25 .265625 .2734375 .27734375 .2792968
75 .2802734375 .28076171875 .281005859375 .28125 .283203125 .2841796875 .2846679
6875 .28515625 .2861328125 .28662109375 .286865234375 .287109375 .2880859375 .28
857421875 .2890625 .2900390625 .29052734375 .291015625 .2919921875 .29296875 .29
345703125 .293701171875 .2939453125 .29443359375 .294921875 .2958984375 .2963867
1875 .296875 .30078125 .302734375 .3037109375 .30419921875 .3046875 .30859375 .3
10546875 .3115234375 .31201171875 .312255859375 .3125 .328125 .3359375 .33984375
 .341796875 .3427734375 .34326171875 .343505859375 .34375 .3515625 .35546875 .35
7421875 .3583984375 .35888671875 .359130859375 .359375 .3671875 .37109375 .37304
6875 .3740234375 .37451171875 .374755859375 .3748779296875 .375 .3828125 .386718
75 .388671875 .3896484375 .39013671875 .390380859375 .390625 .3984375 .40234375
 .404296875 .4052734375 .40576171875 .406005859375 .40625 .421875 .4296875 .4335
9375 .43408203125 .4345703125 .435546875 .4365234375 .4375 .4453125 .44921875 .4
51171875 .4521484375 .45263671875 .453125 .4609375 .46484375 .466796875 .4677734
375 .46826171875 .46875 .4765625 .48046875 .482421875 .4833984375 .484375 .49218
75 .49609375 .498046875 .4990234375 .5 .5078125 .51171875 .513671875 .5146484375
 .515625 .5234375 .52734375 .53125 .5390625 .546875 .5546875 .55859375 .56054687
5 .5625 .5703125 .57421875 .576171875 .5771484375 .578125 .5859375 .58984375 .59
1796875 .5927734375 .59375 .6015625 .603515625 .60546875 .609375 .611328125 .613
28125 .6171875 .62109375 .623046875 .6240234375 .62451171875 .625 .640625 .64843
75 .65234375 .654296875 .6552734375 .65576171875 .65625 .6640625 .66796875 .6699
21875 .6708984375 .67138671875 .671875 .6796875 .68359375 .685546875 .6865234375
 .68701171875 .687255859375 .6875 .69140625 .693359375 .6943359375 .69482421875
 .695068359375 .6951904296875 .6953125 .69921875 .701171875 .7021484375 .7026367
1875 .702880859375 .7030029296875 .70306396484375 .703125 .7109375 .71484375 .71
6796875 .7177734375 .71826171875 .718505859375 .71875 .7265625 .73046875 .732421
875 .7333984375 .73388671875 .734375 .7421875 .74609375 .748046875 .7490234375 .
74951171875 .749755859375 .75 .765625 .7734375 .77734375 .779296875 .7802734375
 .78076171875 .781005859375 .78125 .783203125 .7841796875 .78466796875 .78515625
 .7861328125 .78662109375 .786865234375 .787109375 .7880859375 .78857421875 .789
0625 .7900390625 .79052734375 .791015625 .7919921875 .79296875 .79345703125 .793
701171875 .7939453125 .79443359375 .794921875 .7958984375 .79638671875 .796875 .
80078125 .802734375 .8037109375 .80419921875 .8046875 .80859375 .810546875 .8115
234375 .81201171875 .812255859375 .8125 .828125 .8359375 .83984375 .841796875 .8
427734375 .84326171875 .843505859375 .84375 .8515625 .85546875 .857421875 .85839
84375 .85888671875 .859130859375 .859375 .8671875 .87109375 .873046875 .87402343
75 .87451171875 .874755859375 .8748779296875 .875 .8828125 .88671875 .888671875
 .8896484375 .89013671875 .890380859375 .890625 .8984375 .90234375 .904296875 .9
052734375 .90576171875 .906005859375 .90625 .921875 .9296875 .93359375 .93554687
5 .9365234375 .93701171875 .937255859375 .9375 .953125 .9609375 .96484375 .96679
6875 .9677734375 .96826171875 .96875 .9765625 .98046875 .982421875 .9833984375 .
984375 .98828125 .990234375 .9912109375 .9921875 .99609375 .998046875 1 1.003906
25 137 255 297 159 0 1 305 306 307 -20 308 0 ?141 298 257 309 283 20 141 299 310
 283 311 20 137 310 151 0 1 312 313 314 -20 315 0 ?141 311 313 299 316 20 137 31
3 149 0 1 310 317 318 -20 319 0 ?141 316 320 311 321 20 56 320 799 0 322 323 324
 325 +R261 20 326 5e-4 -5e-4 1 1 0 0 0 0 141 321 324 316 327 20 60 324 798 0 1 3
20 259 328 +UF20 -5e-4 ?141 327 249 321 329 20 141 329 6 327 330 20 141 330 331
 329 332 20 38 331 665 0 1 333 334 335 +20 336 337 338 339 340 141 332 334 330 3
41 20 38 334 670 0 342 331 343 0 +20 336 344 345 346 347 141 341 343 332 348 20
 38 343 674 0 349 334 350 0 +20 336 351 352 353 354 141 348 350 341 355 20 38 35
0 678 0 356 343 357 0 +20 336 358 359 360 361 141 355 357 348 362 20 38 357 682
 0 363 350 364 0 +20 336 365 366 367 368 141 362 364 355 369 20 38 364 686 0 370
 357 371 0 +20 336 372 373 374 375 141 369 371 362 376 20 38 371 690 0 377 364 3
78 0 +20 336 379 380 381 382 141 376 378 369 383 20 38 378 694 0 1 371 384 385 +
20 336 386 387 388 389 141 383 390 376 391 20 38 390 1368 0 1 392 393 394 +20 27
0 395 396 397 398 141 391 399 383 309 20 38 399 1363 0 1 400 401 402 +20 403 404
 405 406 407 141 309 237 391 298 20 133 400 1364 0 408 409 399 0 +399 -.00385239
477942284 .00694842011339469 -.00620209579140086 -.00622842118229977 .0090667948
5029492 -.00577075721669945 589430332042096e-19 .00327242602706365 31 255 401 45
5 0 410 399 411 0 +0 0 -.035 0 0 -1 -1 0 0 .0016 141 402 400 402 402 399 50 403
 1355 0 412 270 413 414 +-.00622842120740261 .00906679487267565 -.01 .6654776721
29861 .746417756954255 0 -.746417756954255 .665477672129861 0 40 4 404 0 1 4 667
237631858901e-19 .0891456261829415 ??-.00380948329512911 .00691016186670994 -.00
621538753819049 -.00481208182740576 .00780404057085922 -.00596978713084684 -.005
51866851728916 .00843400637909502 -.00585530694605504 -.00622841689132312 .00906
679102462339 -.00577075765640069 41 1 405 L?-.00380948329512911 .006910161866709
94 -.00621538753819049 41 1 406 L?-.00622841689132312 .00906679102462339 -.00577
075765640069 204 16 407 4 .875870691811314 .073432765060862 -.003240729323139275
 .003784612461809515 .515949367834272 .0677275587863842 -.001897515656347995 .00
403021286915316 .2594096390303575 .0646015339984659 -.000950878624605331 .004144
693053944965 501830720940564e-25 .0620062965078068 -578239122730947e-23 .0042292
4234359931 14 412 1311 415 ?416 322 417 5 403 -0 0 416 322 25 50 270 1358 0 416
 265 403 418 +-.00728180542427904 .003039376541815825 -.01 -.667754255605757 -.7
44381793248869 0 .744381793248869 -.667754255605757 0 51 413 452 0 419 403 420 0
 +0 0 -.01 0 0 -1 .0016 -1 0 0 141 414 28 421 421 403 38 28 1159 0 10 422 423 0
 +249 403 424 425 426 427 141 421 399 414 414 403 38 422 1138 0 27 428 28 0 +249
 270 429 430 431 432 133 423 1171 0 433 28 434 0 +313 -.00764645907986568 .00336
6492321041715 -.00679533204646401 -.01006746997969588 .00443238628821114 -.00679
533204646401 .74514490036686 0 40 2 424 0 1 2 365395371228043e-20 .1205300028205
134 ??-.00380948329512911 .00691016186670994 -.00621898432131642 -.0038523947794
22705 .00694842011339457 -.0062020957914009 41 1 425 L?-.00380948329512911 .0069
1016186670994 -.00621898432131642 41 1 426 L?-.003852394779422705 .0069484201133
9457 -.0062020957914009 204 8 427 4 .00479122347992305 .929929919665713 -.003240
729323139275 .003781015678683585 .00476963123825414 1 -.00318323942034182 .00379
7904208599105 17 433 0 288 435 436 99 437 438 423 439 +133 434 1172 0 437 423 44
0 0 +310 -.01006746997969588 .00443238628821114 -.00679533204646401 -.0076464590
7986568 .003366492321041715 -.00679533204646401 1 .2548550996331405 17 437 0 441
 442 101 144 433 438 434 0 -133 440 1183 0 443 434 444 0 +297 -.0062284168907005
2 .00906679102526738 -.00577075765668229 .00968752418150592 -.00521074606928235
 -.00627392679359488 .937993703483321 .490372982706143 17 443 0 445 446 447 178
 448 449 440 0 +133 444 1184 0 448 440 450 0 +23 .00968752481973581 -.0052107449
4357599 -.00627392432965094 -.00622841852721158 .00906679671382829 -.00577075182
450911 .509530470511114 .0620808059505794 17 448 0 451 452 453 141 443 449 444 0
 -133 450 1443 0 454 444 22 0 +455 .00554564435970407 -.00497476920426289 -.0059
8295393959197 -.00672801857044801 .00319941652738538 -.00726627487148436 .047691
9461405959 .0908301415446566 137 23 98 0 1 456 457 458 -459 460 0 ?133 456 97 0
 439 461 23 0 +23 -.00969232514213394 .00520181058278349 -.00627910674465564 -.0
1006746997969588 .00443238628821114 -.00679533204646401 .00925396486488853 0 31
 457 416 0 462 23 463 0 +0 0 -.025 0 0 1 1 0 0 .0016 141 458 456 464 465 23 51 4
59 28 0 466 467 468 469 +0 0 -.035 0 0 1 .011 1 0 0 134 255 460 0 0 0 0 0 0 +470
 471 136 255 470 2 119 2 60 5 FFF1 472 473 474 135 255 471 1 0 45 238 472 2.7268
61152610685 .028204667953536 2.596500802243245 .0291810059944479 2.4589330039743
35 .0294501508678539 2.386468337410375 .02959192455147895 2.31256274643699 .0295
3111317485915 2.23972985044419 .0294711844386135 2.16890722782703 .0292156793490
413 2.10137369470787 .0289720402293491 2.03531406766375 .0285499143787762 1.9736
99739098495 .0281561943107578 1.915383293064985 .0276262147265103 1.816122272864
395 .0267241310469311 1.712438846297785 .02531493032566625 1.63315059656745 .024
23729369262115 1.541707885359285 .02272339694831835 1.477939167940226 .021667662
1345363 1.385092479661736 .0200052886596185 1.37196540726973 .0197702549998035 1
.308725534826756 .0186320936756931 1.264103684842662 .01782901071710635 1.231964
40484663 .0172627867670894 1.139121886803696 .01562710428439905 1.07083630067535
6 .0145787722989161 .962549745162306 .01291633859689364 .880277121283122 .012147
13058804742 .866289841914675 .01201635650056994 .851458837868783 .01189682289830
766 .83315137833522 .01174927007049196 .820890389298436 .01167664709072736 .8121
96758087546 .01162515390354524 .804056420085824 .0115941483798812 .7933509601989
8 .011553372629564 .785766761733255 .01155054666158006 .777586955829934 .0115474
9876275434 .767613365241289 .01159238683158156 .760411122421556 .011624801915049
16 .750765318131428 .01168106415137858 .721672984014144 .01185075448805232 .6898
90021510582 .01215105108998936 .664863728955678 .0123875082991774 .6366387226301
01 .01271430359529444 .557371481062682 .01363207705410616 .455726763272678 .0152
7646447658155 .418972979936672 .015871059654375 .3752915092030855 .0166264663300
113 .3416614761241975 .017208048201295 .29751851393293 .01799638138963915 .27896
25813877425 .0183277650743739 .220662639632713 .01937691820719095 .1716618933972
035 .020258725030247 .1434633588092802 .02075804991462405 .0634640928234166 .022
1746350252471 0 .0231989039947953 -.00837349401176686 .02333404671410925 -.01650
325361404105 .0234632150167741 -.111529090633395 .02497301686548585 -.1960893446
53325 .0260241798967809 -.248247498535163 .0266725545235679 -.299254471905173 .0
271901276913345 -.3559291767786975 .02776521193169595 -.41469994127902 .02820443
413781735 -.478977213367082 .0286848091251094 -.544276320091456 .028992169996860
25 -.613955610558094 .0293201482577453 -.686215797878157 .02945649829028055 -.75
9627772045101 .0295950216658401 -.833959410310703 .0295269863675012 -.9074215074
22327 .02945974695491445 -.978920310900372 .02919278135610605 -1.04681771046599
 .02893926284879095 -1.113436525843492 .02850363311848385 -1.175500694315504 .02
809778685988575 -1.233936319261454 .02755542254556095 -1.33371912877695 .0266292
985396257 -1.437423987463022 .025201730456619 -1.51665427475211 .024111071534998
55 -1.608259319536255 .0225842619658644 -1.67151132432828 .0215300212697221 -1.7
6526524879048 .01984820637251595 -1.803752326482175 .01915780177363515 -1.842239
33580253 .0184635962337039 -1.881633793957385 .01775302267715515 -1.919822775686
66 .0170836371630768 -2.01400782498145 .01543273931804845 -2.083440238107015 .01
43857722655142 -2.13176069121547 .01365715114908276 -2.174759964242515 .01311142
0445654 -2.23138158337071 .01239280001649772 -2.28029955854666 .0119781162489334
 -2.29713637558782 .01183538845410324 -2.310397532557785 .01174313274555102 -2.3
28379176279 .01161803737972496 -2.343826039540725 .01157287634441942 -2.34901182
694409 .01155771497967874 -2.35291896319563 .01155296621431612 -2.35761732267448
5 .0115472557897704 -2.36214624054941 .01155431983636514 -2.368835441308995 .011
56475341611916 -2.379603124709565 .01161962045816284 -2.395544716682395 .0117008
5130090572 -2.41174926071304 .01181729331511144 -2.45963109463856 .0121613608294
831 -2.52006073128581 .0128932300967699 -2.597620933424525 .01383256932598332 -2
.69578367539067 .01543757289274625 -2.758196669425595 .016458052517011 -2.851731
6303197 .01813347938829065 -2.864784621421505 .01836728856331445 -2.927635943953
76 .01949764227368335 -2.97518228272881 .0203527425052059 -3.00373709049885 .020
85700036747365 -3.09336509269655 .02243976797534925 -3.16245750829434 .023532687
5148039 -3.2563670248027 .0250181695991213 -3.34025146190529 .0260578217342746 -
3.389830833793485 .02667230162617735 -3.441962818799755 .0271992125467314 -3.498
86069874976 .02777429355119395 -3.5563241545689 .028204667953536 127 60 473 3 2
 2 2 2 2 2 2 2 2 2 2 2 2 2 2 2 2 2 2 2 2 2 2 2 2 2 2 2 2 2 2 2 2 2 2 2 2 2 2 2 2
 2 2 2 2 2 2 2 2 2 2 2 2 2 2 2 2 2 3 128 60 474 0 .03125 .046875 .0625 .078125 .
09375 .125 .15625 .1875 .203125 .21875 .25 .28125 .28515625 .2890625 .291015625
 .29296875 .294921875 .296875 .3046875 .3125 .34375 .359375 .375 .390625 .40625
 .4343910217285155 .4375 .46875 .484375 .5 .515625 .53125 .546875 .5625 .578125
 .59375 .625 .65625 .6875 .703125 .71875 .75 .765625 .78125 .78515625 .7890625 .
7900390625 .791015625 .79296875 .796875 .8125 .84375 .875 .890625 .90625 .9375 .
96875 .984375 1 14 466 25 475 ?476 477 478 5 459 +479 480 476 477 25 50 467 22 0
 224 293 459 0 +0 0 0 0 0 1 1 0 0 59 255 468 585 0 1 459 481 482 +1 249 141 469
 461 483 483 459 137 461 83 0 1 484 456 485 -459 486 0 ?141 483 23 469 469 459 1
33 484 82 0 487 488 461 0 +461 -.00821990317733584 .00730980107494206 -.01183731
422145706 -.00821990317733585 .00730980107494205 -.01183731422145706 0 -1 141 48
5 484 485 485 461 134 486 0 0 0 0 0 0 +489 490 136 489 2 125 2 63 5 FFF1 491 492
 493 135 490 1 0 45 250 491 2.414731493685375 .02316268577854295 2.4463805174789
3 .0229124081421894 2.47159783429076 .02265235092266495 2.495469508324135 .02240
61708385252 2.522920817761615 .02207122261926575 2.56650762487844 .0215393964978
1105 2.61550006625695 .0208151371605802 2.68611340927848 .01977125423543035 2.77
996699170222 .01813661116584855 2.81290825123695 .01756287492466145 2.8575421061
5844 .0167626854387332 2.89591893929492 .0160746709610895 2.93429569055253 .0153
8210441683345 2.979105548101965 .01457344273561676 3.02269034187431 .01381024494
580202 3.059241987048995 .0131702021144164 3.090461964916615 .01264466406526832
 3.182236178270155 .01109979298136098 3.26008881884914 .01000515559851686 3.3612
72670539585 .00858247261979185 3.458802472792915 .00763162374128366 3.5157155721
1542 .00707675994157383 3.575121427128375 .00665827541891708 3.640056863533775 .
00620083776228045 3.705573521490715 .00591925247273968 3.77580451008911 .0056174
0537192738 3.847519980918955 .00551015834149205 3.921284370361935 .0053998472520
1452 3.994046031713835 .00549269111561018 4.13493133313373 .00567246072868157 4.
26845431690357 .00658625906126651 4.32897456047857 .00700044466516074 4.38641817
594886 .0075468720619311 4.437499839156265 .00803278194104658 4.49115721240983 .
00867025357546787 4.57789285895266 .00970070868371478 4.67306764002634 .01117814
825760172 4.74401198762295 .0122794482606107 4.83302901928794 .0138399220063946
 4.86578142295717 .0144140735488712 4.92052807182759 .0153976548287968 4.9531494
1400153 .0159837316417224 4.9858072927591 .0165717933603103 5.07802966103445 .01
823241696611225 5.14104120701611 .01927969052144535 5.23749025986552 .0208827069
355405 5.31430818452449 .0218628008313741 5.33963527414547 .02218594059396155 5.
36397992400818 .02245465389640075 5.39345339893374 .0227799785499187 5.418492917
84093 .0229953863487434 5.4337046314216 .023126248357351 5.4486010729129 .023227
218165171 5.4565326968097 .0232809796316949 5.46458603985878 .02332720148248775
 5.47452234304913 .02338423051014715 5.48117215726769 .02341272716765515 5.49098
941142913 .0234547973549285 5.49927653732129 .0234488782228072 5.50692716504594
 .0234434137135307 5.51737716244618 .02340229135243815 5.53185718357363 .0233453
102227188 5.5500642818569 .02321021817459725 5.57885973977053 .02299656318544815
 5.60779791896781 .02270621571573915 5.63229030829697 .02246047450236255 5.65981
552182993 .02212874094033685 5.70344228381401 .02160295169858245 5.7527367738812
5 .0208791917274724 5.82358208739741 .0198390145800103 5.91724335117821 .0182117
4100273405 5.95017691318201 .01763955231884225 5.99491344970946 .016838305879181
9 5.9978555684076 .016785611542183 6.07163695765693 .0154585155094647 6.16677220
064684 .01374733055038306 6.22720614321133 .01272637513535174 6.25639207674989 .
01223331551315122 6.28318530717959 .01180088534443024 6.36804424218695 .01043130
19461534 6.4436159576151 .00943324778184198 6.53973305146806 .00816385664472189
 6.6325075236299 .00733103076787714 6.68563480769653 .00685411318585114 6.741652
17430138 .00648912854089801 6.80183276251639 .00609701816595542 6.8629592899855
 .00585392948105094 6.9276043875107 .0055968481058515 6.99344258879324 .00550386
649153565 7.06112092548845 .00540828610085748 7.12783738242516 .0054833243200580
5 7.26975215572232 .00564294058799887 7.40444063156478 .00654823451733815 7.4650
701272226 .00695574907279371 7.5229682104371 .00749922152641308 7.57450161705763
 .00798295061353437 7.62891838337888 .00862489352661177 7.7163257994756 .0096560
2005446251 7.81210270374317 .01113850322177178 7.88391160557922 .012249997574705
74 7.97436984033226 .01383549848671606 8.00723045657228 .0144114608317698 8.0626
4931232928 .0154071592764995 8.09549609892655 .0159973102978898 8.12845917511127
 .01659090823470735 8.22129775599901 .0182627421910779 8.28530087897601 .0193238
2579647415 8.38313012910229 .0209456999896211 8.4605356847415 .02192158530381305
 8.48641195711386 .0222478186598776 8.51089247397671 .02251290151542895 8.540861
30923546 .02283741363551385 8.56630306759857 .0230456041104559 8.58028193146712
 .02315999346461955 8.5967124648381 .0232731435829488 8.60651383831578 .02334064
148723155 8.61281903635344 .02337403441825685 8.62221727734849 .0234238084002052
5 8.63038042997523 .02343834694016285 8.6470339335031 .0234680067588071 8.666440
57286352 .02337383457960525 8.67406088222385 .0233368564544736 8.68271503028565
 .0232768823936587 8.68886917449735 .0232342335948884 8.69791680086496 .02316268
577854295 127 63 492 3 2 2 2 2 2 2 2 2 2 2 2 2 2 2 2 2 2 2 2 2 2 2 2 2 2 2 2 2 2
 2 2 2 2 2 2 2 2 2 2 2 2 2 2 2 2 2 2 2 2 2 2 2 2 2 2 2 2 2 2 2 2 3 128 63 493 0
 .0078125 .015625 .03125 .0625 .078125 .09375 .111607142857143 .125 .15625 .1875
 .203125 .21875 .234375 .25 .28125 .296875 .3125 .34375 .375 .392857142857143 .4
0625 .4375 .46875 .4765625 .484375 .48828125 .490234375 .4921875 .494140625 .496
09375 .5 .5078125 .515625 .53125 .5625 .578125 .59375 .625 .635791778564453 .664
34383392334 .692895889282227 .70717191696167 .721447944641113 .735723972320557 .
75 .78125 .796875 .8125 .84375 .875 .892857142857143 .90625 .9375 .96875 .976562
5 .984375 .98828125 .990234375 .9921875 .99609375 .998046875 1 17 487 0 478 487
 487 102 494 495 484 0 -31 488 23 0 227 496 484 0 +0 0 0 0 0 1 1 0 0 .011 16 227
 1207 0 ?223 497 498 488 498 498 1 31 496 5 0 497 499 488 0 +0 0 -.035 0 0 1 1 0
 0 .011 16 497 4 0 ?500 454 227 496 0 0 1 137 499 145 0 1 317 496 501 -282 502 0
 ?137 317 147 0 1 313 499 503 -282 504 0 ?141 501 505 501 501 499 134 502 0 0 0
 0 0 0 +506 507 136 506 1 2 2 2 5 FFF1 508 509 510 135 507 1 0 45 4 508 0 0 1 0
 127 2 509 2 2 128 2 510 0 1 133 505 610 0 104 511 512 0 +499 -.0059348960016504
8 .00527778834331653 -.0118373142214571 -.00821990317733588 .00730980107494202 -
.0118373142214571 .861360988311999 0 17 104 0 513 494 83 102 514 515 505 494 +38
 511 603 0 1 516 505 517 +261 518 519 520 521 522 133 512 611 0 514 505 523 0 +3
17 -.00821990317733588 .00730980107494202 -.0118373142214571 -.00593489600165048
 .00527778834331653 -.0118373142214571 1 .1386390116880008 17 514 0 513 524 494
 81 104 515 512 525 -133 523 616 0 526 512 527 0 +527 -.00593489600165048 .00527
778834331652 -.0118373142214571 -.00586631357866389 .00535507482160924 -.0117385
719527432 0 .000142922300920368 16 526 614 0 ?524 528 529 523 0 0 1 38 527 617 0
 1 523 530 531 +282 532 533 534 535 536 133 530 622 0 528 527 537 0 +537 .005508
61816762979 -.00572646137293598 -.01159979492582554 -.00593489600165048 .0052777
8834331652 -.0118373142214571 -59994626884959e-21 .04475869075081455 141 531 523
 531 531 527 59 532 618 0 1 518 538 539 +0 540 40 2 533 0 1 2 4187708491968155e-
21 .0498929744831077 ??-.00593489600165048 .00527778834331652 -.0118373142214571
 -.00586631357866389 .00535507482160924 -.0117385719527432 41 1 534 L?-.00593489
600165048 .00527778834331652 -.0118373142214571 41 1 535 L?-.00586631357866389 .
00535507482160924 -.0117385719527432 204 4 536 2 .861360988312 365571777686076e-
31 .861140761328244 .998408847442729 59 518 604 0 1 541 532 542 +1 540 59 538 62
4 0 1 532 336 543 +0 544 141 539 527 539 539 532 56 540 736 0 545 336 546 547 +R
261 282 384 5e-4 -5e-4 1 1 0 0 0 0 14 545 709 548 ?258 549 550 5 540 -0 0 258 54
9 25 59 336 666 0 1 538 540 551 +0 249 60 546 735 0 1 540 552 553 +UF282 -5e-4 ?
141 547 554 555 556 540 38 384 746 0 1 378 557 558 +546 552 559 560 561 562 38 5
57 745 0 1 384 563 564 -565 323 566 567 567 568 141 558 540 558 558 384 51 552 7
34 0 1 546 544 569 +0 0 -.035 0 0 1 .00795 1 0 0 40 3 559 .04092972160689845 1.0
31827738191866 3 .00151252238134555 .398842632689467 ??-.0074902442408915 .00266
4346301026165 -.01601222658267055 -.00616933354713961 .00501416230133587 -.01148
299748849822 -.00594897088372737 .00527373164131092 -.01120065568308506 41 1 560
 L?-.0074902442408915 .002664346301026165 -.01601222658267055 41 1 561 L?-.00594
897088372737 .00527373164131092 -.01120065568308506 204 12 562 4 .86279507159734
2 .0556456896056421 2.79984106344177 .0189877734173295 .861360988311999 25868867
5060769e-30 2.45912196986565 .0235170025115018 .860366318687514 .996136983306202
 2.41628930204376 .02379934431691495 56 544 733 0 549 552 565 570 +R261 282 557
 5e-4 -5e-4 1 1 0 0 0 0 141 569 384 569 569 552 14 549 707 571 ?545 419 572 5 54
4 -0 0 545 419 25 51 565 732 0 1 544 323 573 +0 0 -.035 0 0 1 .00795 1 0 0 141 5
70 574 575 576 544 137 574 741 0 1 577 578 579 +544 580 0 ?141 575 538 581 570 5
44 141 576 582 570 581 544 137 582 737 0 1 583 326 584 +544 585 0 ?141 581 541 5
76 575 544 59 541 599 0 1 481 518 586 +1 544 59 481 590 0 1 468 541 587 +1 320 1
41 586 588 586 586 541 38 588 598 0 1 589 516 590 +261 541 591 592 593 594 133 5
89 597 0 595 596 588 0 +588 -.00578132514794843 .00469880618175501 -.01148299748
84982 -.00570883693819058 .00478661475503835 -.01136714046747358 0 .090242302641
1625 133 516 602 0 529 588 511 0 +511 -.00570883693819058 .00478661475503835 -.0
1136714046747358 -.00578132514794843 .00469880618175501 -.0114829974884982 0 .00
016244302206206 141 590 589 590 590 588 40 45 591 0 1 45 .001608483578863855 .38
9002264605545 ??-.00578132514794843 .00469880618175501 -.0114829974884982 -.0059
3211774599887 .0045069367698699 -.01175767241110784 -.00670648187490141 .0032443
18242962435 -.0142497196670737 -.00713490472600383 .00214374311680487 -.01687428
48965476 -.00737374650044772 .001063185095425554 -.01953327151302 -.007431029189
88865 -.000531323986869504 -.0232168229518336 -.00703866589933699 -.002441246066
56328 -.0267270869245029 -.00666992069614148 -.00331883381734963 -.0278699602095
508 -.00605873199094534 -.004335235479405415 -.02874930021012635 -.0055101555074
2179 -.00501404889126834 -.02902483103469975 -.00485515817846228 -.0056506582857
3193 -.02898629547218585 -.004219801697014865 -.00613968839908594 -.028675559512
7551 -.003252970531432185 -.00670228936421234 -.02779561712018455 -.001759597570
24817 -.00723922070327855 -.0256205177366345 .002211490556640915 -.0071141977423
9429 -.01670831852200295 .003466972514495215 -.00659413387669182 -.0137530064510
467 .00422838979752457 -.00613377695389962 -.01222000243382154 .0046646172329444
5 -.00580894534921079 -.01152898856998682 .00492534776119129 -.00558958401236871
 -.0112287884902891 .00511487768278258 -.00541668960622378 -.01108570031907294 .
00527340796676568 -.00526247740290182 -.01105040668264976 .00542627942390991 -.0
0510470289180986 -.0110936358805351 .00563533606505392 -.00487293417089771 -.011
27182006221016 .00578572807517464 -.00469338370902443 -.01149026315635766 .00648
00865300632 -.00367572830373702 -.01330296360089456 .0072449844967291 -.00173571
300685194 -.01788031289114035 .00734170292397487 -.00126566116164588 -.019038390
0134132 .00741396374891149 .000731875351290329 -.0236413862309459 .0069095163898
0483 .00278587208231435 -.0272170296645428 .0062046537887032 .004123684197696395
 -.0286087914282836 .00568452191665447 .00481546576969196 -.0289739792247897 .00
503674287708211 .00548941902118636 -.02902938685392365 .004396688978547255 .0060
142851633358 -.028785401208349 .003503292014303405 .00657491027030164 -.02806594
004369085 .00216615140272424 .00712813356359684 -.0263019489439976 -.00108955112
4301622 .00736989676640949 -.0194686127394321 -.00354388972965539 .0065531172417
4404 -.01358530143560334 -.004113930495726735 .00621112516991323 -.0124285487131
9792 -.00463099587653845 .00583578419678829 -.0115768300566585 -.004867365134519
94 .00564014686397967 -.0112798089655522 -.00507113141181075 .00545766673626618
 -.0111069945892049 -.00524912490787471 .00528669913098233 -.0110550512634888 -.
00542286130996829 .00510833389794061 -.01109168191245306 -.0055855307020859 .004
92994389177563 -.0112114374802474 -.00570883693819058 .00478661475503835 -.01136
714046747358 41 1 592 L?-.00578132514794843 .00469880618175501 -.011482997488498
2 41 1 593 L?-.00570883693819058 .00478661475503835 -.01136714046747358 204 90 5
94 2 2.459121969865645 .0235170025115018 2.491879589637435 .02324232758889215 2.
691022386409665 .0207502803329263 2.84971522563602 .0181257151034524 2.998394348
11623 .01546672848698005 3.212971906962815 .0117831770481664 3.47544387600393 .0
082729130754971 3.603304152981885 .0071300397904492 3.762668955305745 .006250699
78987367 3.879886103538485 .00597516896530028 4.002566568935075 .006013704527814
14 4.1102381351199 .00632444048724491 4.260528171794825 .00720438287981548 4.473
94842182421 .00937948226336551 5.01377534821856 .01829168147799705 5.19643641597
007 .0212469935489533 5.31593928356313 .02277999756617845 5.38896008658704 .0234
710114300132 5.43470020988159 .0237712115097109 5.4691371496578 .023914299680927
05 5.49882460381124 .02394959331735025 5.52831389102787 .0239063641194649 5.5702
1280063272 .02372817993778985 5.60165219540722 .02350973684364235 5.767206629028
49 .02169703639910545 6.0480427606836 .01711968710885965 6.1124698958223 .015961
6099865868 .0983970048233763 .0113586137690541 .383256357347223 .007782970335457
2 .586578438817326 .00639120857171639 .702819038617788 .00602602077521033 .82837
6543858583 .00597061314607635 .939539807885761 .006214598791651 1.08123301514166
8 .00693405995630915 1.275776753804724 .0086980510560024 1.717571224606275 .0155
313872605679 2.066544510608165 .02141469856439665 2.15580358751769 .022571451286
8021 2.241592929974555 .0234231699433415 2.28278102005519 .0237201910344478 2.31
949877205351 .0238930054107951 2.352628175524245 .0239449487365112 2.38605187456
7 .02390831808754695 2.41845885887677 .0237885625197526 2.44383813604145 .023632
85953252645 16 529 600 0 ?597 526 595 516 0 0 1 17 597 0 598 95 599 84 600 529 0
 0 +16 595 595 0 ?95 529 601 589 0 0 1 17 95 0 598 602 597 93 603 595 0 599 +16
 601 586 0 ?604 595 605 606 0 0 1 17 604 0 598 607 602 87 608 601 0 0 +16 605 58
1 0 ?607 601 609 610 0 0 1 133 606 588 0 601 455 596 0 +596 -.00672801857044801
 .00319941652738538 -.00726627487148436 -.006682545662581 .003293339257883985 -.
00715910849017002 0 .000149579069184848 38 455 584 0 1 610 606 611 +261 468 612
 613 614 615 38 596 589 0 1 606 589 616 +261 481 617 618 619 620 141 616 606 616
 616 596 40 2 617 0 1 2 175569465614944e-20 .0233243638061282 ??-.00672801857044
801 .00319941652738538 -.00726627487148436 -.006682545662581 .003293339257883985
 -.00715910849017002 41 1 618 L?-.00672801857044801 .00319941652738538 -.0072662
7487148436 41 1 619 L?-.006682545662581 .003293339257883985 -.00715910849017002
 204 4 620 2 2.697706899699215 .02773372512851565 2.68369985372475 .027840891509
83 133 610 583 0 605 621 455 0 +455 -.006682545662581 .003293339257883985 -.0071
5910849017002 -.00554564435970403 .00497476920426294 -.00598255708378783 0 .0024
01701510801185 141 611 610 622 623 455 40 45 612 0 1 45 .001256959415747444 .388
1356493556175 ??-.006682545662581 .003293339257883985 -.00715910849017002 -.0066
1071587274683 .00343524899385956 -.00700451130662067 -.0060925626455354 .0042875
61126121315 -.00628086229731281 -.00553937599942407 .00498174804029716 -.0059810
6809167435 -.00487145443668064 .00563661526728094 -.00600928246031475 -.00423148
5054821015 .00613164205012217 -.00631658830782622 -.00326486683923245 .006696502
40962253 -.00719019645652716 -.00177706946544519 .00723495156272538 -.0093486038
2716671 .0002979166082296605 .0074440409519656 -.013640507487817 .00121379019291
2802 .00735045667748533 -.01583450985810555 .003010435001929475 .006814673953987
67 -.0202118564941827 .00397923061903834 .00629827148355069 -.0223143564030428 .
004352149102653725 .00604659393280799 -.02299434932515685 .00473925224246041 .00
57482160869555 -.02357044494300775 .00497325251497145 .00554700454500716 -.02382
098184400785 .00517191073647207 .0053622606551682 -.0239336575997287 .0053314095
9139982 .00520370750222666 -.0239439462006632 .00547975311478257 .00504725725528
536 -.02387468954356225 .00577937437916602 .00470120535452764 -.0235187442238981
 .00638616478148407 .00383658694463355 -.0220303000696864 .00742959734934352 .00
0550983871477018 -.01423428625712542 .00720687386114996 -.001887715325326745 -.0
0915777095774948 .00667798012362341 -.003302587087192495 -.00714878591795451 .00
601955756733354 -.004389467700480035 -.00621872396931253 .00546608913982147 -.00
506205190762854 -.00596670412977873 .00481254863816458 -.00568699178874915 -.006
02707123948881 .004172846997838815 -.00617169732995937 -.0063564114339761 .00317
6659848147925 -.00673879308253079 -.00729134861806426 .001620112082882055 -.0072
7170797260861 -.00962714510191514 .000115946705688045 -.00744909768773642 -.0126
9392208295544 -.000562789797363659 -.0074287123812935 -.0142630995161713 -.00121
6828891153594 -.00734995424813338 -.015841947045442 -.002500767326686995 -.00701
773915002366 -.0189973773008937 -.00385535855765996 -.00637484983288847 -.022068
1200942579 -.00465526094649424 -.00581644612457174 -.0234576461799528 -.00493106
629450951 -.00558453983772631 -.023784858521727 -.00512988177670509 -.0054024821
1075511 -.0239179829193038 -.00529426437742729 -.0052414945103381 -.023948866108
97545 -.00545133650240369 -.00507793563739844 -.02389442342052555 -.005706501982
84741 -.00478939820016655 -.02362675731521635 -.006227652295998 -.00408886865528
24 -.02252460445252535 -.00725878344910164 -.001677069718004625 -.01697457731089
04 -.00741502853625717 .000721007494060834 -.0113812570888794 -.0070950075231737
2 .002272304611206045 -.00853056004639965 -.00672801857044801 .00319941652738538
 -.00726627487148436 41 1 613 L?-.006682545662581 .003293339257883985 -.00715910
849017002 41 1 614 L?-.00672801857044801 .00319941652738538 -.00726627487148436
 204 90 615 2 2.68369985372475 .02784089150983 2.66235003747696 .027995488693379
35 2.52836310567165 .0287191377026872 2.409145742735015 .02901893190832565 2.283
506281780825 .02899071753968525 2.174851342813515 .0286834116921738 2.0244328633
5712 .02780980354347285 1.811651101020325 .0256513961728333 1.530796854930195 .0
21359492512183 1.4071419268376 .01916549014189445 1.154817764901148 .01478814350
581732 1.00732402490993 .0126856435969572 .946925616675785 .01200565067484318 .8
81309597250983 .01142955505699226 .839882021397551 .01117901815599214 .803465954
231554 .01106634240027132 .773277193685467 .0110560537993368 .744336860151026 .0
1112531045643776 .682885740396549 .0114812557761019 .540982116457321 .0129696999
303136 .0740251543498121 .0207657137428746 6.02700785845848 .02584222904225055 5
.82390815643201 .0278512140820455 5.65312894974207 .0287812760306875 5.536145202
63865 .0290332958702213 5.41469495952087 .0289729287605112 5.30691201306308 .028
6435885660239 5.1528950690415 .02770865138193575 4.93160524329744 .0253728548980
8485 4.72795292493572 .02230607791704455 4.63677469192526 .0207369004838287 4.54
83211636579 .019158052954558 4.370068892116565 .01600262269910635 4.168464840890
195 .0129318799057421 4.037427503320625 .01154235382004722 3.9890542195764 .0112
15141478273 3.952867200580895 .01108201708069622 3.921982214722585 .011051133891
02456 3.89154255006947 .01110557657947444 3.839834838669045 .01137324268478366 3
.722570288957455 .01247539554747468 3.368648616034655 .0180254226891096 3.044661
40652996 .0236187429111206 2.831646527189515 .02646943995360035 2.69770689969921
5 .02773372512851565 141 622 450 623 611 455 141 623 428 611 622 455 133 428 112
9 0 609 624 422 0 +455 -.00554564435970403 .00497476920426294 -.0059825570837878
3 .00554564435970407 -.00497476920426289 -.00598295393959197 .002401701510801185
 .0476919461405959 16 609 1128 0 ?625 605 454 428 0 0 1 133 624 1125 0 626 627 4
28 0 +378 -.00732243794311524 .00307582630137396 -.00692621905240494 -.005709720
9244277 -.00552688455959217 -.0234142335283645 2315425420506005e-20 .01906895439
33718 16 626 1124 0 ?45 628 377 624 0 0 1 38 627 1118 0 1 629 624 630 +320 265 6
31 632 633 634 133 629 1117 0 628 635 627 0 +627 -.00725652161686419 .0030675617
69758035 -.00691419638847679 -.00717098968081457 .00316290884602474 -.0068057250
4392763 0 .0001678475785506235 141 630 629 630 630 627 40 2 631 0 1 2 3078981217
206625e-21 .03661757787968005 ??-.00725652161686419 .003067561769758035 -.006914
19638847679 -.00717098968081457 .00316290884602474 -.00680572504392763 41 1 632
 L?-.00725652161686419 .003067561769758035 -.00691419638847679 41 1 633 L?-.0071
7098968081457 .00316290884602474 -.00680572504392763 204 8 634 4 .04602840701292
82 .0833936194756123 3786394051793675e-20 .00308580361152321 .0458767371590137 .
1374214853118256 .000165952882417712 .003194274956072375 16 628 1115 0 ?44 27 62
6 629 0 0 1 133 635 1108 0 636 637 629 0 +638 -.006682545662581 .003293339257883
99 -.00715910849017001 -.00717098968110522 .00316290884611168 -.0068057250438740
2 0 .862578515087944 17 636 0 639 42 640 30 89 641 635 0 -133 637 1107 0 89 642
 635 0 +643 -.00717098968110522 .00316290884611168 -.00680572504387402 -.0066825
45662581 .003293339257883985 -.00715910849017001 .1374214849120562 1 137 638 804
 0 1 643 644 645 +249 646 0 ?137 643 806 0 1 262 638 647 +320 648 0 ?133 644 803
 0 649 638 650 0 +650 -.00672801857044801 .00319941652738538 -.00726627487148436
 -.00725652161686419 .003067561769758035 -.00691419638847679 0 .916606380524389
 141 645 635 645 645 638 134 646 0 0 0 0 0 0 +651 652 136 651 1 2 2 2 5 FFF1 653
 654 655 135 652 2 0 45 4 653 .0918713324490613 0 .0918713324490613 1 127 2 654
 2 2 128 2 655 0 1 17 649 0 656 44 608 155 657 658 644 0 +137 650 802 0 1 644 65
9 660 +320 661 0 ?133 659 801 0 657 650 642 0 +642 -.00725652161686418 .00306756
1769758045 -.00691419638847678 -.00672801857044801 .00319941652738538 -.00726627
487148436 .0833936194756106 1 141 660 644 660 660 650 134 661 0 0 0 0 0 0 +662 6
63 136 662 1 2 2 2 5 FFF1 664 665 666 135 663 2 0 45 4 664 .0460284070129282 1 .
0460284070129282 0 127 2 665 2 2 128 2 666 0 1 17 657 0 667 668 669 90 649 658 6
59 608 -137 642 800 0 1 659 637 670 +249 671 0 ?141 670 659 670 670 642 134 671
 0 0 0 0 0 0 +672 673 136 672 1 2 2 2 5 FFF1 674 675 676 135 673 2 0 45 4 674 .0
917127447718512 1 .0917127447718512 0 127 2 675 2 2 128 2 676 0 1 15 667 1512 0
 211 677 0 17 668 0 667 214 657 187 92 454 0 625 -17 669 0 667 657 678 155 162 6
79 0 649 +16 658 779 0 1e-8 649 680 641 0 0 0 1 17 608 0 656 649 89 90 604 601 0
 0 -15 656 765 0 649 322 0 17 89 0 656 608 44 87 636 641 637 640 +17 44 0 656 89
 649 30 40 628 0 636 +16 641 1106 0 355e-8 89 658 408 0 0 0 1 17 640 0 639 636 4
2 87 607 605 0 604 -15 639 763 0 636 258 0 17 42 0 639 640 636 153 37 43 0 681 +
17 607 0 598 625 604 153 640 605 0 0 +15 598 138 0 599 290 0 17 625 0 598 92 607
 187 681 609 0 0 +17 92 0 598 599 625 90 668 454 0 602 +17 681 0 682 683 684 153
 625 609 0 607 -15 682 1518 0 685 686 0 17 683 0 682 26 681 157 41 687 0 0 +17 6
84 0 682 681 685 187 195 239 0 668 -17 685 0 682 684 688 193 177 247 0 0 -17 195
 0 213 36 189 193 684 239 0 32 +16 239 1567 0 ?195 689 236 690 0 0 1 16 689 1550
 0 ?189 212 239 691 0 0 1 38 690 1670 0 239 229 691 0 -264 249 692 693 694 695 3
0 229 1671 0 216 217 690 0 +.00728180542427904 -.00303937654181583 -.01 0 0 1 38
 691 1669 0 689 690 696 0 +249 264 697 698 699 700 40 5 692 0 1 5 .0001577904364
674975 .3017730090370175 ??.00728180542427904 -.003039376541815825 -.00694758701
101715 .00673295281998618 -.0036512122319414 -.00636628249190148 .00609836421091
731 -.004358622484782795 -.00602249423303555 .00555747890796223 -.00496157659308
783 -.00598122673936886 .00555725649077174 -.00496182453356251 -.005981258120008
16 41 1 693 L?.00728180542427904 -.003039376541815825 -.00694758701101715 41 2 6
94 TF.00554564435970409 -.00497476920426287 -.00598295393959197 .005557256490771
74 -.00496182453356251 -.00598125812000816 204 24 695 4 .0052 .00305241298898284
5 .0453588506591475 .932922555299638 .004378061989593805 .00363371750809852 .046
3029155124061 .607582967190024 .00342772943275642 .00397750576696445 .0472726857
617098 .275080254113247 .00261772290952668 .004018773260631135 .0480903845702673
 .00584685202129553 .002617389827126045 .00401874187999184 .0480907318260229 .00
573696495775133 .0026 .00401704606040803 .0481088759588181 0 133 696 1668 0 215
 691 701 0 +232 .00622002332184512 -.0090725580668135 -.00577403930090485 .00622
002332184512 -.0090725580668135 0 .00422596069909515 .01 40 4 697 0 1 4 .0001930
80261594775 .378501091875725 ??.00380948329512911 -.00691016186670995 -.00621899
810870019 .004434629373388795 -.0062132777137886 -.00583112310084228 .0051139277
1872299 -.00545602709920113 -.00579673147311961 .00553488795776384 -.00498675994
741122 -.00597618612277493 41 1 698 L?.00380948329512911 -.00691016186670995 -.0
0621899810870019 41 2 699 TF.00554564435970409 -.00497476920426287 -.00598295393
959197 .00553488795776384 -.00498675994741122 -.00597618612277493 204 20 700 4 .
0506638912663544 .92993009480656 0 .003781001891299815 .0497513427635177 .564638
65052875 .000936191829571466 .004168876899157715 .0487906527826816 .214072965974
952 .001953479760919755 .004203268526880395 .0481270076340319 .0053140627208752
 .002583891675942255 .00402381387722507 .0481088759588178 0 .0026 .0040170460604
0803 16 215 1541 0 ?210 236 205 696 0 0 1 38 701 1666 0 212 696 240 0 +249 242 7
02 703 704 705 16 212 1566 0 ?192 256 689 701 0 0 1 133 240 1665 0 256 701 237 0
 +237 .00622002016139507 -.00907255523269878 -.00577404528740626 .00385223163216
614 -.00694850963963433 -.0062022380981346 0 .00321295109251076 50 242 1653 0 20
7 0 264 706 +.00380948329512911 -.00691016186670995 -.01 .667754255605756 .74438
1793248869 0 -.744381793248869 .667754255605756 0 40 2 702 0 1 2 365347480829225
e-20 .120716599908218 ??.00385223163218068 -.00694850963962631 -.006202238098123
11 .003809483295129105 -.00691016186670995 -.00621899810870019 41 1 703 L?.00385
223163218068 -.00694850963962631 -.00620223809812311 41 1 704 L?.003809483295129
105 -.00691016186670995 -.00621899810870019 204 8 705 4 .0506422094411723 1 -574
27972350761e-18 .003797761901876895 .0506638912663539 .929930094806538 322824142
959632e-33 .003781001891299815 14 207 1611 707 ?220 263 203 5 242 +0 0 220 263 2
5 141 706 701 708 708 242 141 708 237 706 706 242 81 1 707 2351 709 207 710 0 57
1 711 712 14 220 1615 711 ?0 207 213 5 264 +0 0 0 207 25 13 25 8 0 0 0 0 0 0 9 1
6 14 16 1532 713 ?289 0 445 5 20 -289 281 289 0 25 81 1 713 2353 709 16 714 0 71
1 715 716 14 289 1526 715 ?686 16 441 5 20 -281 16 686 16 25 15 445 1530 0 446 1
6 0 17 446 0 445 59 443 175 180 255 0 688 -17 59 0 445 62 446 57 688 717 0 718 +
17 180 0 31 33 177 178 446 255 0 453 +16 255 1553 0 ?180 279 247 248 0 0 1 17 68
8 0 682 685 718 175 59 717 0 0 -17 718 0 682 688 719 57 62 349 0 0 -16 717 1501
 0 ?59 356 349 350 356 356 1 16 356 676 0 ?720 363 717 350 717 717 1 16 349 672
 0 ?62 717 342 343 0 0 1 17 62 0 445 65 59 60 718 349 0 719 +16 342 668 0 ?65 34
9 721 334 0 0 1 17 65 0 445 722 62 63 719 342 0 723 +16 721 662 0 ?722 342 724 3
33 0 0 1 17 722 0 445 447 65 122 723 721 0 0 +16 724 637 0 ?68 721 725 726 0 0 1
 133 333 664 0 721 727 331 0 +331 .00566252517472263 .00557869609945788 -.023442
93574824015 -.00385239477942283 .0069484201133947 -.00620209579140087 -599965103
204681e-22 .0207145219123477 38 727 640 0 1 726 333 728 +282 538 729 730 731 732
 133 726 639 0 724 733 727 0 +727 -.00586631357866389 .00535507482160924 -.01173
85719527432 -.00545901140467224 .00577233033116085 -.01163319174046052 212459368
0485185e-33 .000653312120643456 141 728 726 728 728 727 40 6 729 0 1 6 219176442
698103e-19 .3392149276179295 ??-.00586631357866389 .00535507482160924 -.01173857
19527432 -.00577584338720841 .00545618034984571 -.0116330662786015 -.00568664167
581469 .00555374219789624 -.0115706870792371 -.00561008091571368 .00563288048297
944 -.01155490165749226 -.00553825627209149 .00570078716770847 -.011574709103487
06 -.0054590472749453 .00577229665569295 -.01163315739972376 41 1 730 L?-.005866
31357866389 .00535507482160924 -.0117385719527432 41 2 731 TF-.00545901140467224
 .00577233033116085 -.01163319174046052 -.0054590472749453 .00577229665569295 -.
01163315739972376 204 14 732 2 .861140761328243 .998408847442729 .86043493530367
5 .996296291420899 .859519102625712 .99441579149451 .859157582401405 .9929493293
32385 .85971029133868 .991548000202064 .860606266562433 .989991115537286 .860606
31728437 .989990234375 38 733 636 0 725 734 726 0 +282 538 735 736 737 738 16 72
5 634 0 ?71 724 739 733 0 0 1 38 734 632 0 739 740 733 0 +282 538 741 742 743 74
4 40 22 735 0 1 22 .001372837273171786 .3900543499854225 ??-.00545897482777135 .
00577236323129021 -.01163322607118184 -.00542131703164847 .00580647330715559 -.0
116713579718746 -.00520987705254387 .00599445847377488 -.0119287551856769 -.0047
2148365851544 .00638279869499859 -.01271143936080586 -.00415362933673141 .006764
57038000128 -.0138293282639366 -.00161051130611966 .00777171691158932 -.01967067
812742005 .001913243012020655 .00770542588435592 -.0265875831197331 .00344708859
810383 .00715650195912098 -.02844730613300645 .004528480481411 .0065311471421995
7 -.0292442241192656 .00533032362130152 .00589801319171133 -.029525783386351 .00
613718560391088 .00505221928721461 -.0294612849429525 .00675038239463443 .004192
22652673504 -.0290445961153297 .00749848024677841 .00261352208084373 -.027541380
8297691 .00793040644938058 .0003365454447293015 -.02386966082161525 .00773089345
269346 -.001796239292657305 -.01924010558887675 .0075993660478913 -.002289813640
430035 -.0180830709680264 .00668152459751936 -.00428634805272464 -.0135540623391
482 .00594150518970687 -.00527050615297276 -.01184694092106592 .0058108962998420
9 -.0054173486612584 -.01167391746975802 .00567947878867256 -.00556065242086421
 -.01156780321032968 .00561948853388278 -.00562349764753335 -.01155028384181034
 .00557103230082505 -.00566954026618903 -.01156008167640042 41 2 736 TF-.0054590
1140467224 .00577233033116085 -.01163319174046052 -.00545897482777135 .005772363
23129021 -.01163322607118184 41 2 737 TF.00557098987338878 -.00566957870306293 -
.01156009963521982 .00557103230082505 -.00566954026618903 -.01156008167640042 20
4 48 738 2 .86060631728437 .989990234375 .860606663406336 .989989355030095 .8608
68574848318 .989165980791978 .861390953827409 .984787485423962 .862168258083704
 .973340972434297 .86253165849019 .957839862484619 .862863721525709 .89173124281
9791 .862140587390861 .809574521565162 .861007562477478 .780979432469028 .859853
827662484 .762860930186954 .859217825538388 .74850121034602 .859376922167327 .73
2770499027906 .860219467295382 .717979778274042 .861721664249824 .69020056009263
5 .86266358246908 .642828497757087 .862867698267343 .588649724892079 .8628587484
19711 .576726478953232 .862469447998907 .524067817724505 .861331219183455 .50017
1942649165 .860720144398454 .497108881137361 .859600945937651 .494291830610597 .
859157105611535 .493095534225757 .859552028709092 .492188272932038 .859552682331
151 .4921875 16 739 630 0 ?74 725 745 734 0 0 1 38 740 628 0 745 537 734 0 +282
 538 746 747 748 749 40 3 741 0 1 3 811979502247277e-20 .1954121072138395 ??.005
57094788668614 -.00566961760724816 -.01156011761214984 .00556869215662571 -.0056
7169920326319 -.0115610992963131 .00551939783849931 -.00571656405421536 -.011591
33875712742 41 2 742 TF.00557098987338878 -.00566957870306293 -.0115600996352198
2 .00557094788668614 -.00566961760724816 -.01156011761214984 41 2 743 TF.0055193
5918292938 -.00571659937026071 -.01159136805775644 .00551939783849931 -.00571656
405421536 -.01159133875712742 204 10 744 2 .859552682331151 .4921875 .8595531549
4206 .492186726650061 .859580122279973 .492144562951746 .860211834387832 .491211
6096088 .860212240909991 .491210937500567 16 745 626 0 ?77 739 528 740 0 0 1 38
 537 623 0 1 530 740 750 +282 538 751 752 753 754 40 2 746 0 1 2 332612658586252
e-21 .0360737179015509 ??.00551932097926829 -.00571663516165115 -.01159139736693
646 .00550865551962084 -.0057264258054577 -.0115997642699457 41 2 747 TF.0055193
5918292938 -.00571659937026071 -.01159136805775644 .00551932097926829 -.00571663
516165115 -.01159139736693646 41 2 748 TF.00550861816762979 -.00572646137293598
 -.01159979492582554 .00550865551962084 -.0057264258054577 -.0115997642699457 20
4 8 749 2 .860212240909991 .491210937500567 .860212462609917 .491210264423416 .8
60311430919297 .490967617425137 .860311504747427 .490966796875 141 750 530 750 7
50 537 40 20 751 0 1 20 .001711274782774985 .3694689158986635 ??.005508580272026
97 -.00572649635562067 -.01159982557693178 .00545976979715519 -.0057718859722823
8 -.01164261685441852 .00524002924188399 -.00596847664871576 -.01188692705920614
 .00483317889789873 -.00629914078231777 -.0125137588883081 .004075844171716095 -
.00681159352184493 -.01399344775147552 .002786115312384675 -.00743188293142831 -
.0169152543583384 -.001461057829068854 -.00780308533947312 -.02588571727468785 -
.0031539123256248 -.00728942736083536 -.0281567461921562 -.00431014775478244 -.0
0667625850888737 -.02911974567366865 -.00510165773637223 -.0060963007208982 -.02
94754724735979 -.0059234955223111 -.00530192800472788 -.02952055249898935 -.0065
8299889445997 -.00445225008804552 -.02920306809237735 -.00725585830570375 -.0032
310133830986 -.0282366034069681 -.00762267693732714 -.002222216786104785 -.02702
86679837639 -.00793649920696507 -.0001196322251488544 -.02344005272460435 -.0077
7744070746618 .00158265418480779 -.0197354551593458 -.0074579026625006 .00271563
907122759 -.0170804588243641 -.00694155284696359 .003849776721118795 -.014480883
52596274 -.00609005487077274 .00509643592078594 -.01208922545920122 -.0059348960
0165022 .00527778834331682 -.0118373142214567 41 2 752 TF.00550861816762979 -.00
572646137293598 -.01159979492582554 .00550858027202697 -.00572649635562067 -.011
59982557693178 41 1 753 L?-.00593489600165022 .00527778834331682 -.0118373142214
567 204 42 754 2 .860311504747427 .490966796875 .860311803390018 .49096597775854
7 .860550968505522 .490048553880698 .861315243533737 .485381071439096 .862057130
265751 .476113353987582 .862562467451929 .455740713871027 .862828376515421 .4229
87267529447 .862340224765739 .3192506230300205 .861274528214811 .286225221585588
 .86008873182489 .2666092243949105 .859344007933858 .2526794127593625 .859230266
20851 .2372042593624605 .859936129374917 .2224051581870165 .861203395307516 .201
449609269156 .861974470450379 .18275840090497 .862704251562456 .1368266518197466
 .862863101712722 .0950552036624844 .862834485354365 .0654840909206203 .86264013
817797 .0351589072168715 .861637882378358 .004018991736215005 .861360988311999 1
 17 77 0 513 83 74 75 755 745 0 756 +16 528 620 0 ?83 745 526 530 0 0 1 17 83 0
 513 104 77 81 756 528 0 514 +15 513 128 0 524 287 0 17 756 0 572 755 757 75 83
 528 0 0 -15 572 708 0 758 549 0 17 755 0 572 759 756 72 77 745 0 0 -17 757 0 57
2 756 603 81 86 680 577 0 -17 603 0 572 757 760 84 95 595 0 597 -17 86 0 550 600
 525 84 757 680 563 603 +16 680 722 0 355e-8 86 761 658 0 0 0 1 133 577 742 0 75
7 554 574 0 +574 -.00578132514794846 .00469880618175497 -.01148299748849826 -.00
593489600165052 .0052777883433165 -.01183731422145714 0 1 137 554 743 0 1 563 57
7 762 +540 763 0 ?133 563 744 0 86 557 554 0 +554 -.0059348960016505 .0052777883
4331651 -.01183731422145712 -.00578132514794844 .004698806181755 -.0114829974884
9822 0 1 141 762 563 762 762 554 134 763 0 0 0 0 0 0 +764 765 136 764 1 2 2 2 5
 FFF1 766 767 768 135 765 2 0 45 4 766 .0463681837008647 0 .0463681837008647 1 1
27 2 767 2 2 128 2 768 0 1 16 761 720 0 1e-8 80 410 680 0 0 0 1 17 80 0 550 525
 600 78 760 761 578 769 +16 410 431 0 ?770 462 761 401 0 0 1 17 770 0 771 770 77
0 0 772 410 0 0 +16 462 430 0 ?773 774 410 457 0 0 1 17 773 0 775 773 773 0 776
 462 0 0 +16 774 286 0 ?98 777 462 778 0 0 1 17 98 0 779 138 108 96 780 774 0 78
1 +16 777 289 0 ?782 783 774 784 0 0 1 30 778 367 0 774 785 784 0 +-.00066635863
5544252 -.00316374769888007 0 .950483045487958 .3107764151925575 0 30 785 368 0
 786 787 778 0 +-.003073065196166825 -.001004790343027576 -.025 .744381793197794
 -.667754255662693 0 30 784 366 0 777 778 788 0 +.002406706560622575 -.002158957
355852495 0 .206101252290164 .97853067085525 0 30 788 365 0 783 784 789 0 +.0030
73065196166825 .001004790343027576 0 -.744381793197794 .667754255662693 0 16 783
 292 0 ?790 791 777 788 0 0 1 30 789 364 0 791 788 792 0 +.000666358635544252 .0
0316374769888007 0 -.950483045487958 -.3107764151925575 0 16 791 295 0 ?793 794
 783 789 0 0 1 30 792 363 0 794 789 795 0 +-.002406706560622575 .002158957355852
495 0 -.2061012522901635 -.97853067085525 0 16 794 298 0 ?796 797 791 792 0 0 1
 30 795 362 0 797 792 798 0 +-.003073065196166825 -.001004790343027576 0 .744381
793197794 -.667754255662693 0 16 797 301 0 ?799 800 794 795 0 0 1 30 798 361 0 8
01 795 802 0 +-.000666358635544252 -.00316374769888007 -.025 0 0 1 16 801 269 0
 ?108 803 804 798 0 0 1 30 802 360 0 804 798 805 0 +-.003073065196166825 -.00100
4790343027576 -.025 0 0 1 16 804 273 0 ?112 801 806 802 0 0 1 30 805 359 0 806 8
02 807 0 +-.002406706560622575 .002158957355852495 -.025 0 0 1 16 806 277 0 ?115
 804 808 805 0 0 1 30 807 358 0 808 805 809 0 +.000666358635544252 .003163747698
88007 -.025 0 0 1 16 808 281 0 ?118 806 810 807 0 0 1 30 809 357 0 810 807 811 0
 +.003073065196166825 .001004790343027576 -.025 0 0 1 16 810 285 0 ?121 808 812
 809 0 0 1 30 811 356 0 812 809 813 0 +.002406706560622575 -.002158957355852495
 -.025 0 0 1 16 812 265 0 ?781 810 786 811 0 0 1 137 813 167 0 1 811 814 815 +26
1 816 0 ?137 814 165 0 1 813 305 817 -261 818 0 ?141 815 463 815 815 813 134 816
 0 0 0 0 0 0 +819 820 136 819 1 2 2 2 5 FFF1 821 822 823 135 820 2 0 45 4 821 2.
41473149368537 .02316268578396035 2.726861152610685 .028204667953536 127 2 822 2
 2 128 2 823 0 1 133 463 571 0 602 457 621 0 +813 -.00570883693819058 .004786614
75503835 -.01136714046747358 -.006728018570447 .003199416527387515 -.00726627487
148948 .0932517674106873 .906595698043672 17 602 0 598 604 95 90 599 803 463 657
 +133 621 572 0 599 463 610 0 +814 -.006728018570447 .003199416527387515 -.00726
627487148948 -.00570883693819058 .00478661475503835 -.01136714046747358 .9065956
98043672 .0932517674106873 17 599 0 598 597 92 93 602 803 621 760 -16 803 569 0
 1e-8 602 824 801 0 0 0 1 17 760 0 572 603 769 93 80 761 583 600 -17 769 0 572 7
60 758 78 68 724 0 524 -133 583 738 0 760 825 582 0 +582 -.00586631357866387 .00
535507482160926 -.01173857195274316 -.00570883693819056 .00478661475503837 -.011
36714046747356 0 1 17 600 0 550 80 86 93 597 529 0 0 -15 550 710 0 80 545 0 137
 825 739 0 1 578 583 826 +540 827 0 ?133 578 740 0 80 574 825 0 +825 -.005708836
93819058 .00478661475503835 -.0113671404674736 -.0058663135786639 .0053550748216
0924 -.0117385719527432 0 1 141 826 578 826 826 825 134 827 0 0 0 0 0 0 +828 829
 136 828 1 2 2 2 5 FFF1 830 831 832 135 829 2 0 45 4 830 .0465353639313858 1 .04
65353639313858 0 127 2 831 2 2 128 2 832 0 1 17 758 0 572 769 759 66 71 725 0 0
 -17 68 0 513 71 524 66 769 724 0 758 +17 524 0 513 68 514 78 525 526 0 0 +17 52
5 0 550 86 80 81 524 526 0 757 -17 71 0 513 74 68 69 758 725 0 759 +17 74 0 513
 77 71 72 759 739 0 755 +17 759 0 572 758 755 69 74 739 0 0 -16 824 1478 0 1785e
-9 101 449 803 0 0 0 1 17 101 0 441 437 833 99 21 824 22 433 +16 449 1181 0 1785
e-9 443 834 824 0 0 0 1 16 834 113 0 1785e-9 435 495 449 0 0 0 1 17 435 0 288 43
6 433 150 439 834 305 0 +16 495 115 0 1785e-9 494 438 834 0 0 0 1 17 494 0 513 5
14 104 102 487 495 306 487 +16 438 1170 0 355e-8 433 515 495 0 0 0 1 16 515 609
 0 355e-8 104 498 438 0 0 0 1 16 498 1454 0 ?174 227 515 488 227 227 1 17 174 0
 221 835 34 172 836 498 0 837 +17 835 0 221 838 174 163 837 279 0 0 -17 34 0 221
 174 218 196 29 35 0 836 +17 836 0 451 453 452 196 174 498 0 0 -17 837 0 417 143
 165 172 835 279 0 452 +15 417 1314 0 159 412 0 17 143 0 417 140 837 141 452 839
 0 447 -17 165 0 417 837 159 163 840 841 0 842 +16 279 1284 0 ?837 843 255 273 0
 0 1 17 452 0 451 836 448 172 143 839 0 0 +15 451 1484 0 836 479 0 16 839 1243 0
 ?452 844 845 409 0 0 1 16 844 1273 0 ?171 846 839 847 0 0 1 16 845 1281 0 ?842
 839 843 848 0 0 1 133 409 1366 0 839 393 400 0 +849 -.00622842120740261 .009066
79487267565 -.00577075765640069 -.00622842120740261 .00906679487267565 0 .004229
24234359931 .01 133 393 1367 0 850 390 409 0 +390 -.00969234544642467 .005201772
72470318 -.00627892154538228 -.00764645907986567 .003366492321041715 -.006795332
04646401 0 .002799223754714775 30 849 1379 0 1 851 852 853 +-.00622842120740261
 .00906679487267565 -.01 0 0 1 30 851 1381 0 1 854 849 855 +-.00969234545099505
 .00520177274191939 -.01 0 0 1 133 852 1377 0 679 849 856 0 +856 -.0072818054242
7904 .003039376541815825 -.00694783799205761 -.00725652161686418 .00306756176975
8045 -.00691419638847678 0 506501281640667e-19 141 853 409 853 853 849 16 679 12
51 0 ?669 43 841 852 0 0 1 38 856 1376 0 1 852 857 858 +249 265 859 860 861 862
 133 857 1375 0 43 856 863 0 +863 -.00717098968081457 .00316290884602474 -.00680
572504392763 -.00554564435970403 .00497476920426294 -.00598255708378783 0 .00262
8521832760445 141 858 852 858 858 856 40 2 859 0 1 2 2778639365156345e-22 .01096
563334178208 ??-.00728180542427904 .003039376541815825 -.00694783799205761 -.007
25652161686418 .003067561769758045 -.00691419638847678 41 1 860 L?-.007281805424
27904 .003039376541815825 -.00694783799205761 41 1 861 L?-.00725652161686418 .00
3067561769758045 -.00691419638847678 204 8 862 4 .0916648778077306 .932934219532
075 -322824142959632e-33 .003052162007942395 .0917127447718512 .916606380524383
 3786394051795e-17 .003085803611523225 16 43 1248 0 ?42 687 679 857 0 0 1 38 863
 1374 0 1 857 864 865 +249 265 866 867 868 869 38 864 1372 0 687 863 847 0 -265
 249 870 871 872 873 141 865 857 865 865 863 40 4 866 0 1 4 .000163231446998714
 .3124701941384445 ??-.00717098968081457 .00316290884602474 -.00680572504392763
 -.00660187881264629 .00379732751883458 -.00626848536416202 -.00595285264978258
 .00452083209394156 -.00598872989254617 -.00555725426349449 .00496182701642895 -
.00598084849516088 41 1 867 L?-.00717098968081457 .00316290884602474 -.006805725
04392763 41 2 868 TF-.00554564435970403 .00497476920426294 -.00598255708378783 -
.00555725426349449 .00496182701642895 -.00598084849516088 204 20 869 4 .09187133
24490613 .86257851468817 .000165952882417713 .003194274956072375 .00069917075628
1243 .536302700583482 .001018228795885326 .003731514635837985 .00165955548298518
5 .2019975936481905 .001990182411178935 .00401127010745383 .00225278216465476 .0
0573585650429764 .00258261350834839 .00401915150483912 .002270557615393555 0 .00
2600000000000075 .004017442916212175 16 687 1249 0 ?683 874 43 864 0 0 1 133 847
 1371 0 844 864 392 0 +851 -.00969234545099505 .00520177274191939 -.006279025424
50126 -.00969234545099505 .00520177274191939 0 .00372097457549874 .01 40 4 870 0
 1 4 .000192837722808119 .378378004512893 ??-.00380948329512911 .006910161866709
94 -.00621898432131642 -.004434628924149425 .00621327821458003 -.005831111560997
13 -.00511394721951453 .00545600536061384 -.00579689369697881 -.0055348859351058
3 .00498676220217753 -.00597580184733477 41 1 871 L?-.00380948329512911 .0069101
6186670994 -.00621898432131642 41 2 872 TF-.00554564435970403 .00497476920426294
 -.00598255708378783 -.00553488593510583 .00498676220217753 -.00597580184733477
 204 20 873 4 .0052 .003781015678683585 .00479122347992304 .929929919665713 .004
263808843190055 .00416888843900287 .003891217473391575 .56463868172695 .00324649
103553512 .004203106303021195 .002944312430454355 .2140632419689185 .00261611135
310322 .004024198152665235 .002288319444916615 .00531505428380386 .0026000000000
00075 .004017442916212175 .002270557615393555 0 133 392 1369 0 874 847 390 0 +39
0 -.00764645907986567 .003366492321041715 -.00679533204646401 -.0073224379431279
 .00307582630136581 -.00692621905241724 .002799223754714775 .00325376231159643 1
6 874 1245 0 ?442 850 687 392 0 0 1 17 442 0 441 45 437 147 146 874 0 875 +16 85
0 1244 0 ?436 408 874 393 0 0 1 17 436 0 288 433 435 144 152 850 0 437 +16 408 1
242 0 ?447 641 850 400 0 0 1 17 447 0 445 443 722 141 140 408 0 448 +17 140 0 41
7 159 143 122 447 408 0 26 -17 159 0 417 165 140 157 26 10 0 840 -17 26 0 682 72
3 683 122 159 10 0 722 +17 723 0 682 719 26 63 722 721 0 0 -17 719 0 682 718 723
 60 65 342 0 0 -17 840 0 39 41 842 157 165 841 0 683 -15 39 1322 0 37 268 0 17 4
1 0 39 37 840 153 683 687 0 42 -17 842 0 39 840 168 163 838 845 0 835 +16 841 12
50 0 ?165 679 846 876 0 0 1 16 846 1247 0 ?168 841 844 854 0 0 1 30 876 1383 0 8
41 848 854 0 +-.00380948329512911 .00691016186670994 -.01 0 0 1 30 848 1384 0 84
5 280 876 0 +-.00728180542427904 .003039376541815825 0 .667754255605756 .7443817
93248869 0 30 854 1382 0 846 876 851 0 +-.00728180542427904 .003039376541815825
 -.01 0 0 1 30 280 1385 0 843 273 848 0 +-.00728180542427904 .003039376541815825
 0 .744381793248869 -.667754255605757 0 16 843 1278 0 ?877 845 279 280 0 0 1 17
 877 0 878 879 171 166 225 843 0 838 +15 878 1318 0 171 416 0 17 879 0 878 149 8
77 160 168 846 0 678 -17 171 0 878 877 152 169 880 844 0 225 +17 225 0 221 223 8
38 169 877 843 0 226 -17 838 0 221 225 835 166 842 845 0 0 -17 226 0 881 880 210
 169 223 227 0 0 -15 881 1227 0 21 480 0 17 880 0 881 439 226 150 171 844 0 435
 -17 210 0 881 226 21 198 186 215 0 223 +17 21 0 881 210 439 184 101 824 7 0 -17
 186 0 203 183 200 184 210 215 0 833 -17 183 0 203 192 186 181 833 256 0 211 +17
 833 0 441 101 720 184 183 256 0 21 -15 441 1524 0 833 289 0 17 720 0 441 833 56
 181 882 356 0 0 +16 256 1565 0 ?183 247 212 240 0 0 1 17 56 0 441 720 53 54 883
 363 0 882 +17 882 0 667 883 211 54 720 356 0 0 -17 883 0 667 884 882 51 56 363
 0 0 -17 211 0 667 882 214 181 192 212 0 720 -17 214 0 667 211 668 190 189 689 0
 0 -17 189 0 213 195 204 187 214 689 0 684 +17 884 0 667 885 883 46 53 370 0 0 -
16 363 680 0 ?56 370 356 357 0 0 1 16 370 684 0 ?53 377 363 364 0 0 1 17 53 0 44
1 56 50 51 884 370 0 883 +16 377 688 0 ?50 626 370 371 0 0 1 17 50 0 441 53 45 4
6 885 377 0 884 +17 45 0 441 50 442 38 875 626 0 885 +17 885 0 667 875 884 38 50
 377 0 0 -17 875 0 667 678 885 147 45 626 0 0 -17 678 0 667 669 875 160 149 27 0
 0 +17 149 0 878 146 879 147 678 27 0 442 -16 27 1136 0 ?678 10 628 422 0 0 1 17
 146 0 878 152 149 144 442 874 0 436 -17 152 0 878 171 146 150 436 850 0 880 -17
 439 0 881 21 880 99 435 834 456 0 -14 480 1487 886 ?224 479 881 5 459 +466 479
 224 479 25 81 1 886 2355 709 480 887 0 715 888 889 14 224 1468 888 ?281 480 890
 5 467 +0 0 281 480 25 14 479 1494 891 ?480 677 451 5 459 +480 466 480 677 25 81
 1 891 2357 709 479 892 0 888 893 894 14 677 1513 893 ?479 686 667 5 249 -258 68
6 479 686 25 81 1 893 2358 709 677 895 0 891 896 897 14 686 1519 896 ?677 289 68
2 5 249 -677 258 677 289 25 14 258 762 898 ?322 545 639 5 249 -686 677 322 545 2
5 81 1 898 2360 709 258 899 0 896 900 901 14 322 764 900 ?412 258 656 5 320 -0 0
 412 258 25 81 1 900 2361 709 322 902 0 898 903 904 80 255 1 709 905 906 9000 1
 1 1 1 1 1 1 1 0 FFFFTFTFFFFFFF1 81 1 902 2271 907 322 908 900 899 909 910 81 1
 903 2362 709 416 911 0 900 912 913 82 255 1 904 -1892024161 14 416 1315 903 ?26
8 412 878 5 270 -0 0 268 412 25 81 1 911 2273 907 416 0 903 909 914 915 81 1 912
 2363 709 268 914 0 903 916 917 82 1 913 -1353908065 14 268 1319 912 ?263 416 39
 5 265 -0 0 263 416 25 81 1 914 2274 907 268 0 912 911 918 919 81 1 916 2364 709
 290 920 0 912 921 922 82 1 917 -1359413089 14 290 134 916 ?477 287 598 5 261 +0
 0 477 287 25 81 1 920 2257 907 290 0 916 923 924 925 81 1 921 2365 709 287 923
 0 916 926 927 82 1 922 1544487078 14 287 126 921 ?290 281 513 5 282 -0 0 290 28
1 25 81 1 923 2256 907 287 0 921 928 920 929 81 1 926 2366 709 419 930 0 921 931
 932 82 1 927 1546059928 14 419 439 926 ?549 933 775 5 413 -0 0 549 933 25 81 1
 930 2267 907 419 0 926 934 935 936 81 1 931 2367 709 933 934 0 926 937 938 82 1
 932 -231341932 14 933 340 931 ?419 939 940 5 420 +0 0 419 939 25 81 1 934 2266
 907 933 0 931 941 930 942 81 1 937 2368 709 477 924 0 931 943 944 82 1 938 -181
1087212 14 477 1 937 ?466 290 945 5 293 -0 0 466 290 25 81 1 924 2258 907 477 0
 937 920 946 947 81 1 943 2369 709 939 941 0 937 948 949 82 1 944 150470804 14 9
39 336 943 ?933 950 951 5 952 -0 0 933 950 25 81 1 941 2265 907 939 0 943 953 93
4 954 81 1 948 2370 709 950 953 0 943 955 956 82 1 949 -1801256815 14 950 332 94
8 ?939 957 958 5 959 -0 0 939 957 25 81 1 953 2264 907 950 0 948 960 941 961 81
 1 955 2371 709 957 960 0 948 962 963 82 1 956 -1801387887 14 957 328 955 ?950 9
64 965 5 966 -0 0 950 964 25 81 1 960 2263 907 957 0 955 967 953 968 81 1 962 23
72 709 964 967 0 955 969 970 82 1 963 -1801518959 14 964 324 962 ?957 971 972 5
 973 -0 0 957 971 25 81 1 967 2262 907 964 0 962 974 960 975 81 1 969 2373 709 9
71 974 0 962 976 977 82 1 970 -1801650031 14 971 320 969 ?964 476 978 5 979 -0 0
 964 476 25 81 1 974 2261 907 971 0 969 980 967 981 81 1 976 2374 709 476 980 0
 969 0 982 82 1 977 -1801781103 14 476 316 976 ?971 466 779 5 291 -0 0 971 466 2
5 81 1 980 2260 907 476 0 976 946 974 983 82 1 982 -1801125743 80 1 907 0 984 80
01 0 0 0 0 3 5 0 0 0 FFFFTFTFFFFFFF2 81 1 946 2259 907 466 0 475 924 980 985 83
 255 3 983 .662745098039216 0 1 81 1 475 2348 709 466 946 0 415 548 986 83 3 985
 .662745098039216 0 1 81 1 415 2347 709 412 909 0 286 475 987 81 1 548 2349 709
 545 988 0 475 571 989 82 1 986 152436878 81 1 988 2269 907 545 990 548 935 899
 991 81 1 571 2350 709 549 935 0 548 707 992 82 1 989 -1897463656 81 1 935 2268
 907 549 993 571 930 988 994 82 1 992 -1895890792 81 1 993 829 995 549 0 935 990
 908 996 83 3 994 .662745098039216 0 1 80 1 995 997 998 9000 0 0 0 0 3 5 0 0 0 F
FFFTFFFFFFFFF1 81 1 990 828 995 545 0 988 0 993 999 81 1 908 830 995 322 0 902 9
93 1000 1001 82 1 996 678976 81 1 1000 831 995 258 0 899 908 1002 1003 82 1 1001
 678978 81 1 899 2270 907 258 1000 898 988 902 1004 81 1 1002 1514 995 677 0 895
 1000 1005 1006 82 1 1003 678978 81 1 895 2251 907 677 1002 893 1007 892 1008 81
 1 1005 1520 995 686 0 1007 1002 0 1009 82 1 1006 678978 81 1 1007 2250 907 686
 1005 896 1010 895 1011 82 1 1009 678978 81 1 896 2359 709 686 1007 0 893 898 10
12 81 1 1010 2249 907 289 0 715 714 1007 1013 83 3 1011 .662745098039216 0 1 81
 1 715 2354 709 289 1010 0 713 886 1014 81 1 714 2248 907 16 0 713 0 1010 1015 8
3 3 1013 .662745098039216 0 1 83 3 1015 .662745098039216 0 1 82 1 1014 765853862
 82 1 1012 765264038 81 1 892 2252 907 479 0 891 895 887 1016 83 3 1008 .6627450
98039216 0 1 81 1 887 2253 907 480 0 886 892 1017 1018 83 3 1016 .66274509803921
6 0 1 81 1 1017 2254 907 224 0 888 887 928 1019 83 3 1018 .662745098039216 0 1 8
1 1 888 2356 709 224 1017 0 886 891 1020 81 1 928 2255 907 281 0 286 1017 923 10
21 83 3 1019 .662745098039216 0 1 81 1 286 2346 709 281 928 0 267 415 1022 83 3
 1021 .662745098039216 0 1 81 1 267 2345 709 263 918 0 0 286 1023 82 1 1022 1549
074591 81 1 918 2275 907 263 0 267 914 710 1024 82 1 1023 760152230 81 1 710 227
6 907 207 0 707 918 1025 1026 83 3 1024 .662745098039216 0 1 81 1 1025 2277 907
 220 0 711 710 0 1027 83 3 1026 .662745098039216 0 1 81 1 711 2352 709 220 1025
 0 707 713 1028 83 3 1027 .662745098039216 0 1 82 1 1028 755237030 82 1 1020 757
268646 83 3 1004 .662745098039216 0 1 82 1 999 678976 79 255 18 998 FILLET_MUTUA
L_FACE83 3 991 .662745098039216 0 1 81 1 909 2272 907 412 0 415 902 911 1029 82
 1 987 -1352531809 83 3 1029 .662745098039216 0 1 79 15 984 SDL/TYSA_COLOUR15 77
9 319 0 98 476 0 50 291 348 0 476 952 261 0 +-.000666358635544252 -.003163747698
88007 -.025 .3107764151925575 -.950483045487958 0 .950483045487958 .310776415192
558 0 50 952 349 0 939 959 291 0 +.002406706560622575 -.002158957355852495 -.025
 .97853067085525 -.206101252290164 0 .206101252290164 .97853067085525 0 50 959 3
50 0 950 966 952 0 +.003073065196166825 .001004790343027576 -.025 .6677542556626
93 .744381793197794 0 -.744381793197794 .667754255662693 0 50 966 351 0 957 973
 959 0 +.000666358635544252 .00316374769888007 -.025 -.3107764151925575 .9504830
45487958 0 -.950483045487958 -.3107764151925575 0 50 973 352 0 964 979 966 0 +-.
002406706560622575 .002158957355852495 -.025 -.97853067085525 .2061012522901635
 0 -.2061012522901635 -.97853067085525 0 50 979 353 0 971 420 973 0 +-.003073065
196166825 -.001004790343027576 -.025 -.667754255662693 -.744381793197794 0 .7443
81793197794 -.667754255662693 0 50 420 355 0 933 413 979 0 +0 0 -.025 0 0 1 1 0
 0 83 3 981 .662745098039216 0 1 15 978 323 0 799 971 0 17 799 0 978 124 112 106
 1030 797 0 780 +17 124 0 978 1031 799 105 108 801 0 1032 -17 112 0 978 799 1031
 110 127 804 0 796 +17 1030 0 890 1033 780 110 799 797 0 0 -17 780 0 890 1030 10
34 106 98 774 0 0 -15 890 256 0 780 224 221 17 1034 0 890 780 1035 96 782 777 0
 0 -17 1035 0 890 1034 1036 119 790 783 0 0 -17 782 0 951 136 781 119 1034 777 0
 1035 +15 951 339 0 782 939 0 17 136 0 951 1037 782 134 121 810 0 1038 -17 781 0
 951 782 1037 96 138 812 0 1034 +17 1037 0 951 781 136 109 1039 1040 0 1041 -17
 138 0 779 1032 98 109 781 812 0 1037 -17 1032 0 779 108 138 105 1041 800 0 1042
 -17 108 0 779 98 1032 106 124 801 0 799 +17 1041 0 1043 1039 1042 109 1032 800
 0 0 +16 800 262 0 ?1041 1040 797 411 0 0 1 17 1042 0 1043 1041 1044 105 1031 78
6 0 0 +15 1043 342 0 1041 933 0 17 1044 0 1043 1042 1045 125 1046 1047 0 1031 +1
7 1031 0 978 112 124 125 1042 786 0 0 -16 786 266 0 ?1042 812 1047 785 0 0 1 16
 1047 270 0 ?1044 786 1048 787 0 0 1 16 1048 274 0 ?1045 1047 1049 1050 0 0 1 30
 787 369 0 1047 1050 785 0 +-.002406706560622575 .002158957355852495 -.025 -.206
1012522901635 -.97853067085525 0 30 1050 370 0 1048 1051 787 0 +.000666358635544
252 .00316374769888007 -.025 -.950483045487958 -.3107764151925575 0 30 1051 371
 0 1049 1052 1050 0 +.003073065196166825 .001004790343027576 -.025 -.74438179319
7794 .667754255662693 0 16 1049 278 0 ?1053 1048 1040 1051 0 0 1 30 1052 372 0 1
040 411 1051 0 +.002406706560622575 -.002158957355852495 -.025 .206101252290164
 .97853067085525 0 16 1040 282 0 ?1039 1049 800 1052 0 0 1 30 411 373 0 800 401
 1052 0 +-.000666358635544252 -.00316374769888007 -.025 .950483045487958 .310776
4151925575 0 17 1039 0 1043 1053 1041 134 1037 1040 0 0 +17 1053 0 1043 1045 103
9 131 1038 1049 0 0 +17 1045 0 1043 1044 1053 128 1054 1048 0 0 +17 1038 0 958 1
21 133 134 1053 1049 0 1039 -15 958 335 0 790 950 0 17 121 0 958 790 1038 119 13
6 810 0 782 +17 133 0 958 1038 790 131 118 808 0 1054 -17 790 0 958 133 121 116
 1035 783 0 1036 +17 118 0 965 793 1054 116 133 808 0 790 +17 1054 0 965 118 130
 131 1045 1048 0 1053 -15 965 331 0 793 957 0 17 130 0 965 1054 793 128 115 806
 0 1046 -17 793 0 965 130 118 113 1036 791 0 1033 +17 115 0 972 796 1046 113 130
 806 0 793 +17 1046 0 972 115 127 128 1044 1047 0 1045 -15 972 327 0 796 964 0 1
7 127 0 972 1046 796 125 112 804 0 1044 -17 796 0 972 127 115 110 1033 794 0 103
0 +17 1033 0 890 1036 1030 113 796 794 0 0 -17 1036 0 890 1035 1033 116 793 791
 0 0 -83 3 975 .662745098039216 0 1 83 3 968 .662745098039216 0 1 83 3 961 .6627
45098039216 0 1 83 3 954 .662745098039216 0 1 83 3 947 .662745098039216 0 1 15 9
45 420 0 772 477 1055 50 293 2 0 477 282 467 0 +0 0 -.035 0 0 1 1 0 0 17 772 0 9
45 772 772 0 770 410 0 0 -15 1055 3 0 1056 477 0 17 1056 0 1055 1056 1056 0 500
 497 0 0 -17 500 0 1057 500 500 0 1056 497 0 0 +15 1057 24 0 500 466 0 83 3 942
 .662745098039216 0 1 15 940 415 0 776 933 1043 17 776 0 940 776 776 0 773 462 0
 0 -83 3 936 .662745098039216 0 1 15 775 442 0 773 419 771 15 771 443 0 770 419
 0 83 3 929 .662745098039216 0 1 83 3 925 .662745098039216 0 1 83 3 919 .6627450
98039216 0 1 83 3 915 .662745098039216 0 1 83 3 910 .662745098039216 0 1 79 14 9
06 SWEntUnchanged82 1 901 -1890123617 82 1 897 764739750 82 1 894 762380454 82 1
 889 761790630 17 168 0 39 842 162 166 879 846 0 877 +17 162 0 39 168 40 160 669
 679 0 879 -17 40 0 39 162 37 155 44 628 0 669 -15 288 125 0 435 281 0 141 855 8
47 855 855 851 17 453 0 451 448 836 178 33 236 0 443 -17 33 0 31 29 180 196 453
 236 0 34 +15 31 1610 0 180 263 0 16 35 1538 0 ?34 219 0 231 0 0 1 30 231 1680 0
 35 0 222 0 +.00968752481973109 -.00521074494358476 0 .742338885964608 -.6700246
10282955 0 133 306 156 0 494 297 312 0 +312 -.00821990317733588 .007309801074942
02 -.0118373142214571 -.00821990317733588 .00730980107494202 -.0118373142214571
 0 -1 137 312 155 0 1 306 310 1058 -282 1059 0 ?141 1058 306 1058 1058 312 134 1
059 0 0 0 0 0 0 +1060 1061 136 1060 1 2 2 2 5 FFF1 1062 1063 1064 135 1061 1 0 4
5 4 1062 0 1 0 0 127 2 1063 2 2 128 2 1064 0 1 133 305 160 0 435 814 297 0 +297
 -.01006746997969588 .00443238628821114 -.00679533204646401 -.00969236564155331
 .00520173510028217 -.00627894395576161 0 -.00966604169846841 133 22 1480 0 101
 450 7 0 +297 .00622002235297848 -.00907255372986745 -.00577404443034083 -.01006
746997969588 .00443238628821114 -.00679533204646401 .4378898403976555 0 141 817
 621 817 817 814 134 818 0 0 0 0 0 0 +1065 1066 136 1065 1 2 2 2 5 FFF1 1067 106
8 1069 135 1066 2 0 45 4 1067 2.41473149368537 .02316268578396035 2.726861152610
685 .028204667953536 127 2 1068 2 2 128 2 1069 0 1 17 177 0 31 180 32 175 685 24
7 0 446 +17 32 0 31 177 29 193 36 216 0 685 -82 1 716 766378150 82 1 712 7587104
38 30 217 1672 0 205 232 229 0 +.00380948329512911 -.00691016186670995 -.01 0 0
 1 16 454 1442 0 ?92 609 497 450 0 0 1 38 262 808 0 1 326 643 1070 -18 6 1071 10
72 1072 1073 141 647 637 647 647 643 134 648 0 0 0 0 0 0 +1074 1075 136 1074 1 2
 2 2 5 FFF1 1076 1077 1078 135 1075 2 0 45 4 1076 .0458767371590137 0 .045876737
1590137 1 127 2 1077 2 2 128 2 1078 0 1 38 326 809 0 1 582 262 1079 +324 259 108
0 1081 1082 1083 141 1070 249 1070 1070 262 51 18 795 0 1 249 6 1084 +0 0 -.035
 0 0 1 .00795 1 0 0 40 44 1071 0 1 44 .001327940464269142 .369326744575776 ??-.0
0705438807897145 .003665802617608525 -.00700451130662067 -.00650145946738341 .00
457531690639791 -.00628086229731281 -.0059111462007277 .00531609354635737 -.0059
8106809167435 -.00519839768746457 .00601491159394408 -.00600928246031475 -.00451
547734037947 .00654316165080151 -.00631658830782622 -.003483985419046705 .007145
9321015435 -.00719019645652716 -.00189633587252205 .00772051878170023 -.00934860
382716671 .0003179110114665505 .00794364101585591 -.013640507487817 .00129525262
1967352 .00784377591758502 -.01583450985810555 .003212477619508635 .007272034622
04053 -.0202118564941827 .00424629307669192 .00672097426768161 -.022314356403042
8 .00464423964645599 .00645240560615081 -.02299434932515685 .00505732286275977 .
00613400240151627 -.02357044494300775 .00530702785154672 .00591928672923583 -.02
382098184400785 .005519018839591 .00572214392061573 -.0239336575997287 .00568922
231565484 .00555294961647006 -.0239439462006632 .00584752178020422 .005385999352
95551 -.02387468954356225 .00616725185427784 .0050167224924154 -.023518744223898
1 .00681476644467092 .004094076001320365 -.0220303000696864 .00792822804393033 .
000587962654797624 -.01423428625712542 .00769055667062311 -.002014407629039945 -
.00915777095774948 .0071261667091015 -.00352423722727253 -.00714878591795451 .00
642355471950358 -.00468406284816326 -.00621872396931253 .00583294075994372 -.005
40178693498616 -.00596670412977873 .00513553847965214 -.00606866909000748 -.0060
2707123948881 .00445290384333135 -.00658590520445328 -.0063564114339761 .0033898
5849567463 -.00719106107464695 -.00729134861806426 .001728844437437895 -.0077597
4206472999 -.00962714510191514 .000123728363787914 -.00794903712986639 -.0126939
2208295544 -.000600560924703502 -.00792728368205146 -.0142630995161713 -.0012984
95259687392 -.00784323976814232 -.015841947045442 -.00266860406002169 -.00748872
835472324 -.0189973773008937 -.00411410745414721 -.00680269210355213 -.022068120
0942579 -.00496769456706433 -.00620681163628797 -.0234576461799528 -.00526201034
112089 -.00595934116911734 -.023784858521727 -.0054741691442692 -.00576506480275
211 -.0239179829193038 -.0056495841343016 -.00559327266539435 -.0239488661089754
5 -.00581719801263214 -.00541873668688827 -.02389442342052555 -.0060894886931056
2 -.0051108343209831 -.02362675731521635 -.00664561553734014 -.00436328937040202
 -.02252460445252535 -.00774595012353799 -.00178962473263581 -.0169745773108904
 -.00791268145815362 .000769397258762904 -.0113812570888794 -.00757118252472901
 .00242480827638766 -.00853056004639965 -.00705438807897145 .003665802617608525
 -.00700451130662067 41 1 1072 H?-.00705438807897145 .003665802617608525 -.00700
451130662067 204 176 1073 4 2.66235003747696 .02799548869337935 .861088933481238
 .00285841320791169 2.52836310567165 .0287191377026872 .860000402500328 .0204208
56185778 2.409145742735015 .02901893190832565 .859248421290075 .0355579257534726
5 2.283506281780825 .02899071753968525 .85932787185916 .05128227462308 2.1748513
42813515 .0286834116921738 .860074766737371 .06506894672724 2.02443286335712 .02
780980354347285 .861259623059109 .0850160616879064 1.811651101020325 .0256513961
728333 .862331761742846 .1174093007517916 1.530796854930195 .021359492512183 .86
2818746893434 .1693380479495685 1.4071419268376 .01916549014189445 .862865840772
735 .1943767480699645 1.154817764901148 .01478814350581732 .862703028583487 .243
757567859007 1.00732402490993 .0126856435969572 .862283086308461 .26713722954043
55 .946925616675785 .01200565067484318 .861900836079865 .2769635049992235 .88130
9597250983 .01142955505699226 .86123088523294 .28594935685424 .839882021397551 .
01117901815599214 .860220330969789 .2895492731869475 .803465954231554 .011066342
40027132 .85934407337967 .291605274507237 .773277193685467 .0110560537993368 .85
9224294785909 .2926010257107735 .744336860151026 .01112531045643776 .85997432497
3077 .293709047274054 .682885740396549 .0114812557761019 .86122323987251 .299378
7393499935 .540982116457321 .0129696999303136 .86238275212188 .319814661358505 .
0740251543498121 .0207657137428746 .862839596194037 .408110580182145 6.027007858
45848 .02584222904225055 .862279724725834 .469611013636822 5.82390815643201 .027
8512140820455 .861225636329002 .500189203475099 5.65312894974207 .02878127603068
75 .859862016569103 .522598491648376 5.53614520263865 .0290332958702213 .8592046
30946499 .537372831637512 5.41469495952087 .0289729287605112 .859379275843072 .5
52598448685675 5.30691201306308 .0286435885660239 .860153601183744 .566318813597
579 5.1528950690415 .02770865138193575 .86134988724748 .58684123566973 4.9316052
4329744 .02537285489808485 .862396913545006 .621015762898471 4.72795292493572 .0
2230607791704455 .862772186009567 .658329927756839 4.63677469192526 .02073690048
38287 .8628404062674 .676753952934727 4.5483211636579 .019158052954558 .86286589
3815347 .694450405703344 4.370068892116565 .01600262269910635 .862794916496801 .
729808845995633 4.168464840890195 .0129318799057421 .862368664393958 .7640832188
15931 4.037427503320625 .01154235382004722 .861398739940164 .78435901743575 3.98
90542195764 .011215141478273 .860433801744521 .789035159809107 3.952867200580895
 .01108201708069622 .859506887667408 .791272753774626 3.921982214722585 .0110511
3389102456 .859163797546846 .792374086556525 3.89154255006947 .01110557657947444
 .859789108136016 .793453901957611 3.839834838669045 .01137324268478366 .8609742
45091249 .797651221428805 3.722570288957455 .01247539554747468 .862189545583245
 .812432156647736 3.368648616034655 .0180254226891096 .862869215720253 .87875672
1337898 3.04466140652996 .0236187429111206 .862665260239112 .941271560658127 2.8
31646527189515 .02646943995360035 .862068394105094 .978189574694802 2.6623500374
7696 .02799548869337935 .861088933481238 .00285841320791169 141 1084 262 1084 10
84 18 141 1079 320 1079 1079 326 51 259 797 0 1 324 249 1085 +0 0 -.035 0 0 1 .0
0795 1 0 0 40 3 1080 .044413795834282 .989754221128844 3 .001799564426981955 .37
1816095517892 ??-.00652043685951319 .00454823077263037 -.00629711581813045 -.007
13103866006966 .003514368738278885 -.00715910849017001 -.00776259236165247 .0017
1600111503889 -.00964761584990908 41 1 1081 L?-.00652043685951319 .0045482307726
3037 -.00629711581813045 41 1 1082 L?-.00776259236165247 .00171600111503889 -.00
964761584990908 204 12 1083 4 .86003390316468 .01989529490932615 2.5325231901976
2 .02870288418186955 .861240526464346 3049633196638815e-32 2.68369985372475 .027
84089150983 .862405365402954 .962567022547546 2.924031208710895 .025352384150090
95 141 1085 326 1085 1085 259 141 587 596 587 587 481 141 584 583 584 584 582 13
4 585 0 0 0 0 0 0 +1086 1087 136 1086 1 2 2 2 5 FFF1 1088 1089 1090 135 1087 2 0
 45 4 1088 .0905710667790109 1 .0905710667790109 0 127 2 1089 2 2 128 2 1090 0 1
 141 579 577 579 579 574 134 580 0 0 0 0 0 0 +1091 1092 136 1091 1 2 2 2 5 FFF1
 1093 1094 1095 135 1092 2 0 45 4 1093 .0907416691299289 0 .0907416691299289 1 1
27 2 1094 2 2 128 2 1095 0 1 60 323 731 0 1 565 320 1096 +UF282 -5e-4 ?141 573 5
57 573 573 565 141 1096 557 1096 1096 323 141 564 544 564 564 557 40 44 566 0 1
 44 .00169966515788976 .384623573335452 ??-.00633024645378403 .00480941574771351
 -.01175767241110784 -.00715658132959278 .00346205772235589 -.0142497196670737 -
.00761375739217858 .002287618493771645 -.0168742848965476 -.00786862881591401 .0
01134539799816532 -.01953327151302 -.00792975598115634 -.000566983314847323 -.02
32168229518336 -.00751105958385625 -.00260508808445343 -.0267270869245029 -.0071
1756638044627 -.003541574342003965 -.0278699602095508 -.00646535829906248 -.0046
2619088070779 -.02874930021012635 -.00587996460187963 -.00535056223967561 -.0290
2483103469975 -.00518100772064095 -.00602989709685488 -.02898629547218585 -.0045
0300986459976 -.00655174802318567 -.0286755595127551 -.00347129070132696 -.00715
210744234739 -.02779561712018455 -.00187769136690912 -.00772507444175362 -.02562
05177366345 .00235991274165037 -.00759166067812545 -.01670831852200295 .00369965
5233588855 -.00703669319727516 -.0137530064510467 .00451217434769401 -.006545439
83671168 -.01222000243382154 .00497767879220246 -.00619880745318467 -.0115289885
6998682 .00525590801362024 -.00596472387897064 -.0112287884902891 .0054581580641
7739 -.00578022582140658 -.01108570031907294 .00562732796453543 -.00561566380578
138 -.01105040668264976 .00579045925101796 -.0054473004013273 -.0110936358805351
 .00601354653921861 -.00519997673270293 -.01127182006221016 .00617403197283737 -
.00500837590426097 -.01149026315635766 .00691499166630905 -.00392242147848447 -.
01330296360089456 .00773122506697938 -.001852203812680925 -.01788031289114035 .0
0783443466383896 -.001350604863769762 -.0190383900134132 .00791154520856997 .000
780994502383639 -.0236413862309459 .0073732423220065 .00297284336300659 -.027217
0296645428 .00662107350606584 .004400441526400855 -.0286087914282836 .0060660334
5468497 .00513865139181894 -.0289739792247897 .00537477931178561 .00585783640515
86 -.02902938685392365 .00469176877576519 .00641792846288854 -.028785401208349 .
003738412283719735 .00701617941595946 -.02806594004369085 .002311530691497675 .0
076065317893416 -.0263019489439976 -.001162675360831932 .00786452071046382 -.019
4686127394321 -.00378173467795441 .00699292376803559 -.01358530143560334 -.00439
003321356074 .00662797920816243 -.01242854871319792 -.00494180096892358 .0062274
4756570025 -.0115768300566585 -.00519403393549443 .00601868021055549 -.011279808
9655522 -.00541147580186516 .00582395309440485 -.0111069945892049 -.005601415170
14819 .00564151115319591 -.0110550512634888 -.00578681173345609 .005451175099144
68 -.01109168191245306 -.00596039853444065 .00526081260934446 -.0112114374802474
 -.00633024645378403 .00480941574771351 -.01175767241110784 41 1 567 H?-.0063302
4645378403 .00480941574771351 -.01175767241110784 204 176 568 4 2.49187958963743
5 .02324232758889215 .861637882378358 .004018991736215005 2.691022386409665 .020
7502803329263 .86264013817797 .0351589072168715 2.84971522563602 .01812571510345
24 .862834485354365 .0654840909206203 2.99839434811623 .01546672848698005 .86286
3101712722 .0950552036624844 3.212971906962815 .0117831770481664 .86270425156245
6 .1368266518197466 3.47544387600393 .0082729130754971 .861974470450379 .1827584
0090497 3.603304152981885 .0071300397904492 .861203395307516 .201449609269156 3.
762668955305745 .00625069978987367 .859936129374917 .2224051581870165 3.87988610
3538485 .00597516896530028 .85923026620851 .2372042593624605 4.002566568935075 .
00601370452781414 .859344007933858 .2526794127593625 4.1102381351199 .0063244404
8724491 .86008873182489 .2666092243949105 4.260528171794825 .00720438287981548 .
861274528214811 .286225221585588 4.47394842182421 .00937948226336551 .8623402247
65739 .3192506230300205 5.01377534821856 .01829168147799705 .862828376515421 .42
2987267529447 5.19643641597007 .0212469935489533 .862562467451929 .4557407138710
27 5.31593928356313 .02277999756617845 .862057130265751 .476113353987582 5.38896
008658704 .0234710114300132 .861315243533737 .485381071439096 5.43470020988159 .
0237712115097109 .860550968505522 .490048553880698 5.4691371496578 .023914299680
92705 .859580122279973 .492144562951746 5.49882460381124 .02394959331735025 .859
157105611535 .493095534225757 5.52831389102787 .0239063641194649 .85960094593765
1 .494291830610597 5.57021280063272 .02372817993778985 .860720144398454 .4971088
81137361 5.60165219540722 .02350973684364235 .861331219183455 .500171942649165 5
.76720662902849 .02169703639910545 .862469447998907 .524067817724505 6.048042760
6836 .01711968710885965 .862858748419711 .576726478953232 6.1124698958223 .01596
16099865868 .862867698267343 .588649724892079 .0983970048233763 .011358613769054
1 .86266358246908 .642828497757087 .383256357347223 .0077829703354572 .861721664
249824 .690200560092635 .586578438817326 .00639120857171639 .860219467295382 .71
7979778274042 .702819038617788 .00602602077521033 .859376922167327 .732770499027
906 .828376543858583 .00597061314607635 .859217825538388 .74850121034602 .939539
807885761 .006214598791651 .859853827662484 .762860930186954 1.081233015141668 .
00693405995630915 .861007562477478 .780979432469028 1.275776753804724 .008698051
0560024 .862140587390861 .809574521565162 1.717571224606275 .0155313872605679 .8
62863721525709 .891731242819791 2.066544510608165 .02141469856439665 .8625316584
9019 .957839862484619 2.15580358751769 .0225714512868021 .862168258083704 .97334
0972434297 2.241592929974555 .0234231699433415 .861390953827409 .984787485423962
 2.28278102005519 .0237201910344478 .860868574848318 .989165980791978 2.31949877
205351 .0238930054107951 .85971029133868 .991548000202064 2.352628175524245 .023
9449487365112 .859157582401405 .992949329332385 2.386051874567 .0239083180875469
5 .859519102625712 .99441579149451 2.41845885887677 .0237885625197526 .860434935
303675 .996296291420899 2.491879589637435 .02324232758889215 .861637882378358 .0
04018991736215005 141 555 532 1097 547 540 141 556 825 547 1097 540 141 1097 518
 556 555 540 141 553 384 553 553 546 141 551 331 1098 1099 336 141 1098 378 1100
 551 336 141 1099 334 551 1101 336 141 1101 343 1099 1102 336 141 1102 350 1101
 1103 336 141 1103 357 1102 1104 336 141 1104 364 1103 1100 336 141 1100 371 110
4 1098 336 141 543 537 1105 1106 538 141 1105 727 1107 543 538 141 1106 740 543
 1108 538 141 1108 734 1106 1107 538 141 1107 733 1108 1105 538 141 542 511 542
 542 518 141 517 516 517 517 511 40 2 519 0 1 2 473941986836264e-20 .05096326247
115 ??-.00570883693819058 .00478661475503835 -.01136714046747358 -.0057813251479
4842 .00469880618175502 -.0114829974884982 41 1 520 L?-.00570883693819058 .00478
661475503835 -.01136714046747358 41 1 521 L?-.00578132514794842 .004698806181755
02 -.0114829974884982 204 4 522 2 2.44383813604145 .02363285953252645 2.45912196
9865645 .0235170025115018 141 503 512 503 503 317 134 504 0 0 0 0 0 0 +1109 1110
 136 1109 1 2 2 2 5 FFF1 1111 1112 1113 135 1110 1 0 45 4 1111 1 1 0 1 127 2 111
2 2 2 128 2 1113 0 1 15 478 77 0 487 466 1057 141 482 455 482 482 468 141 464 7
 465 458 23 141 465 444 458 464 23 40 2 429 0 1 2 374357805263659e-20 .125200626
252412 ??-.00732243794311842 .00307582630136632 -.00692621905241314 -.0072818054
2427904 .003039376541815825 -.00694783799205761 41 1 430 L?-.00732243794311842 .
00307582630136632 -.00692621905241314 41 1 431 L?-.00728180542427904 .0030393765
41815825 -.00694783799205761 204 8 432 4 .0916902994703056 1 -545855892935251e-1
9 .003073780947586865 .0916648778077306 .932934219532074 0 .003052162007942395 1
41 418 422 1114 1114 270 141 1114 390 418 418 270 141 394 392 1115 1115 390 40 3
 395 0 1 3 .0001147195593474054 .1259154747996648 ??-.00969234544642467 .0052017
7272470318 -.00627892154538228 -.00847985155371932 .004114094393060055 -.0065332
8203416602 -.00728180542427904 .003039376541815825 -.00694407511096878 41 1 396
 L?-.00969234544642467 .00520177272470318 -.00627892154538228 41 1 397 L?-.00728
180542427904 .003039376541815825 -.00694407511096878 204 12 398 4 -3102539955149
42e-26 .00966650595578018 -.003238311357811605 .003721078454617725 .443616691590
604 .00461408892171836 -.00160945114497143 .00346671796583398 .875870694551979 .
997474676155396 664637942279018e-34 .00305592488903122 141 1115 393 394 394 390
 141 385 624 385 385 378 40 7 386 0 1 7 .000954864520755734 .2866587507724085 ??
-.00731604717785539 .003091115040234045 -.00690986854344627 -.00767498241095996
 .002032929270793255 -.00823788885104079 -.00793088964602703 .000324816188133036
 -.01115318663149404 -.00761757360597054 -.002228456525291235 -.0167722258159809
5 -.00640084933603443 -.00469685543374221 -.0222438497765427 -.00587379700250427
 -.00534774344333423 -.02324289384684205 -.00570975648248694 -.00552684528900755
 -.0234142053601968 41 2 387 TF-.00731603064123632 .003091154485325255 -.0069098
2646465249 -.00731604717785539 .003091115040234045 -.00690986854344627 41 2 388
 TF-.0057097209244277 -.00552688455959217 -.0234142335283645 -.00570975648248694
 -.00552684528900755 -.0234142053601968 204 18 389 2 .861334386865962 .998046875
 .861334420472738 .998046168687794 .862068394105094 .978189574694802 .8626652602
39112 .941271560658127 .862869215720253 .878756721337898 .862189545583245 .81243
2156647736 .860974245091249 .797651221428805 .860132413916074 .793946248545272 .
86013191707393 .7939453125 40 2 379 0 1 2 657176522850169e-21 .0609137268786974
 ??-.00570968628730637 -.00552692465354298 -.0234142616580879 -.0056972203733274
2 -.0055406135912511 -.02342357222293065 41 2 380 TF-.0057097209244277 -.0055268
8455959217 -.0234142335283645 -.00570968628730637 -.00552692465354298 -.02341426
16580879 41 2 381 TF-.00569718459031487 -.00554065435950112 -.02342359786518665
 -.00569722037332742 -.0055406135912511 -.02342357222293065 204 8 382 2 .8601319
1707393 .7939453125 .860131072380249 .793944379680876 .859966150091988 .79370189
5964172 .859965369650231 .793701171875002 40 3 372 0 1 3 2406977693308105e-21 .1
285262299712416 ??-.0056971480912596 -.00554069447459338 -.02342362350961585 -.0
0568499108018086 -.00555406025157422 -.0234315963903593 -.00566252966865437 -.00
557869119888114 -.02344292933247915 41 2 373 TF-.00569718459031487 -.00554065435
950112 -.02342359786518665 -.0056971480912596 -.00554069447459338 -.023423623509
61585 41 2 374 TF-.00566249046502189 -.00557873393687653 -.0234429447122958 -.00
566252966865437 -.00557869119888114 -.02344292933247915 204 10 375 2 .8599653696
50231 .793701171875002 .859964861946817 .793700446679663 .859789108136016 .79345
3901957611 .859446599898246 .792969630376547 .859446017590863 .79296875 40 14 36
5 0 1 14 .000296130099063764 .33510381468857 ??-.00566245173979856 -.00557877711
300939 -.02344296006679795 -.00563289947400089 -.00561002535513855 -.02344942545
234345 -.00557452616048778 -.00566633380102434 -.02343821145433995 -.00545725632
114683 -.00577483237483292 -.02336315304142655 -.00523524481741096 -.00597227957
112888 -.02310634634512265 -.004466082897410455 -.00656318150866912 -.0218059217
6802675 -.003086044657355355 -.00731256018760883 -.01878593434264425 -.002582049
920409175 -.00750516205932983 -.01760521193284875 -.00233025007032761 -.00758707
085209921 -.0170120023905711 -.00224621890919813 -.00761236104810395 -.016814225
44396565 -.00219010814868771 -.00762868707862905 -.01668226546834945 -.002152653
167153175 -.00763933657177114 -.01659423198310555 -.00211511947287777 -.00764980
987086994 -.01650605868482625 -.002077560314514005 -.00766009209754299 -.0164178
733065506 41 2 366 TF-.00566249046502189 -.00557873393687653 -.0234429447122958
 -.00566245173979856 -.00557877711300939 -.02344296006679795 41 2 367 TF-.002077
543358009245 -.00766009624755694 -.01641783372418805 -.002077560314514005 -.0076
6009209754299 -.0164178733065506 204 32 368 2 .859446017590863 .79296875 .859445
252533455 .792967870095568 .859163797546846 .792374086556525 .859506887667408 .7
91272753774626 .860433801744521 .789035159809107 .861398739940164 .7843590174357
5 .862368664393958 .764083218815931 .862794916496801 .729808845995633 .862844049
099307 .716176025152597 .862857501264981 .709108864021321 .862860986612759 .7070
18457539303 .862862539502873 .705680225344131 .862863316002321 .704810169077287
 .862864026629147 .703955704146327 .862864837998163 .703114053814984 .8628649577
19146 .70306396484375 40 16 358 0 1 16 .001309122953193394 .3754641755556845 ??-
.002077519969331125 -.00766010256462954 -.0164177788338797 -.00174478813843465 -
.00774266895389954 -.01564018436875965 -.001052425145981356 -.00786683327559408
 -.01405775961773922 -.0003275578808342755 -.00793039715976652 -.012479461650871
86 .001307057596827758 -.00783014936712148 -.00936803378827162 .0030652223478045
05 -.00732687370301895 -.00693614965766216 .004252346244018955 -.006712949268110
51 -.00591637000950846 .00504860183659016 -.00614015080274223 -.0055399035221289
5 .00586869591269528 -.00536265780791391 -.00546952158737979 .00653716134814048
 -.00451974727555724 -.00576036392902879 .00726437411256694 -.003211626021214405
 -.00678385722975061 .00777533933699693 -.001603228581649475 -.008886213062505 .
00786850438784097 .00103987734619512 -.01402884478954298 .00657579051546553 .004
44741718421435 -.02176945430351125 .00594050325153413 .00527221307895063 -.02315
362830895375 .00570978767186081 .00552680919228346 -.0234141798540377 41 2 359 T
F-.002077543358009245 -.00766009624755694 -.01641783372418805 -.0020775199693311
25 -.00766010256462954 -.0164177788338797 41 2 360 TF.00570975211877133 .0055268
4845953127 -.023414208033127 .00570978767186081 .00552680919228346 -.02341417985
40377 204 36 361 2 .862864957719146 .70306396484375 .862864964864156 .7030602820
38853 .862865893815347 .694450405703344 .8628404062674 .676753952934727 .8627721
86009567 .658329927756839 .862396913545006 .621015762898471 .86134988724748 .586
84123566973 .860153601183744 .566318813597579 .859379275843072 .552598448685675
 .859204630946499 .537372831637512 .859862016569103 .522598491648376 .8612256363
29002 .500189203475099 .862279724725834 .469611013636822 .862839596194037 .40811
0580182145 .86238275212188 .319814661358505 .86122323987251 .2993787393499935 .8
60133173079777 .2939462486995885 .86013267597488 .293945312500001 40 2 351 0 1 2
 657463645483406e-21 .0609310346534972 ??.00570971748706161 .00552688855050432 -
.02341423617373255 .00569725248440904 .00554057684939008 -.0234235510570254 41 2
 352 TF.00570975211877133 .00552684845953127 -.023414208033127 .0057097174870616
1 .00552688855050432 -.02341423617373255 41 2 353 TF.00569721670620324 .00554061
761462844 -.0234235767108248 .00569725248440904 .00554057684939008 -.02342355105
70254 204 8 354 2 .86013267597488 .293945312500001 .86013183085858 .293944379530
1345 .859966881240306 .2937018959320075 .859966100513193 .293701171875528 40 2 3
44 0 1 2 54800421265928e-19 .182288174626893 ??.00569718021144998 .0055406577262
0346 -.02342360236679725 .00566256437446633 .00557865336278612 -.023442920354839
3 41 2 345 TF.00569721670620324 .00554061761462844 -.0234235767108248 .005697180
21144998 .00554065772620346 -.02342360236679725 41 2 346 TF.00566252517472263 .0
0557869609945788 -.02344293574824015 .00566256437446633 .00557865336278612 -.023
4429203548393 204 8 347 2 .859966100513193 .293701171875528 .859965592725138 .29
37004467122775 .859447115578273 .292969630358305 .859446532857609 .29296875 141
 335 333 335 335 331 40 18 337 0 1 18 .000532347825346168 .375925740298407 ??.00
566248645389452 .00557873927469609 -.02344295111630855 .00564484852671937 .00559
769718122534 -.02344793347672965 .00559221970696007 .00564968764358013 -.0234443
808672607 .00548445859667775 .00575005144772655 -.0233852322023847 .005311762875
15716 .0059051293433276 -.02320592141382675 .00495189666056391 .0062069575373350
9 -.0226859625433635 .00458905497539021 .00647816585046861 -.0220431399704078 .0
036108496142473 .0070685324999903 -.0199885033206458 .001741583895953535 .007743
39051698699 -.0156327397780425 .000770336129733706 .00789952196458131 -.01343226
478884396 -.00148045428666032 .00779945934022798 -.00908250066153267 -.003167990
776990965 .00728337768717796 -.00682790362306 -.004324318411767345 .006667147519
15027 -.00587152003389325 -.00512281935334723 .00607860615529884 -.0055191488884
5309 -.00595926483738397 .00526159453516751 -.00548638187336453 -.00662222351848
043 .00439328298267496 -.00583110714772954 -.00719439480256029 .0033666103957256
8 -.00662916862091236 -.00726925891911003 .003200423107642895 -.0067953320464640
1 41 2 338 TF.00566252517472263 .00557869609945788 -.02344293574824015 .00566248
645389452 .00557873927469609 -.02344295111630855 41 1 339 L?-.00726925891911003
 .003200423107642895 -.00679533204646401 204 38 340 2 .859446532857609 .29296875
 .859445767200443 .2929678701146215 .859224294785909 .2926010257107735 .85934407
337967 .291605274507237 .860220330969789 .2895492731869475 .86123088523294 .2859
4935685424 .861900836079865 .2769635049992235 .862283086308461 .2671372295404355
 .862703028583487 .243757567859007 .862865840772735 .1943767480699645 .862818746
893434 .1693380479495685 .862331761742846 .1174093007517916 .861259623059109 .08
50160616879064 .860074766737371 .06506894672724 .85932787185916 .05128227462308
 .859248421290075 .03555792575347265 .860000402500328 .020420856185778 .86108893
3481238 .00285841320791169 .861240526464346 1 141 328 326 328 328 324 141 325 64
3 1116 1117 320 141 1116 627 1118 325 320 141 1117 650 325 1118 320 141 1118 481
 1117 1116 320 141 318 423 318 318 313 134 319 0 0 0 0 0 0 +1119 1120 136 1119 1
 2 2 2 5 FFF1 1121 1122 1123 135 1120 1 0 45 4 1121 0 0 1 0 127 2 1122 2 2 128 2
 1123 0 1 141 314 434 314 314 310 134 315 0 0 0 0 0 0 +1124 1125 136 1124 1 2 2
 2 5 FFF1 1126 1127 1128 135 1125 1 0 45 4 1126 1 1 0 1 127 2 1127 2 2 128 2 112
8 0 1 141 307 305 1129 1130 297 134 308 0 0 0 0 0 0 +1131 1132 136 1131 1 2 2 2
 5 FFF1 1133 1134 1135 135 1132 1 0 45 4 1133 0 1 0 0 127 2 1134 2 2 128 2 1135
 0 1 141 1129 22 1130 307 297 141 1130 440 307 1129 297 141 294 312 1136 1137 28
2 126 295 FT1 3 2 780 5 2 2 392 FFT9 3 1138 1139 1140 1141 1142 125 296 0 1 0 1
 0 1 0 1 2 BBPPBBPP????0 0 0 0 45 4680 1138 -.00821012752441744 .007320793839267
75 -.01182673869633672 -.00825900578900965 .00726583001763908 -.0118796163219386
 -.00829602744221985 .00722348987325465 -.01192116717875144 -.00836608022192141
 .00714223907408963 -.01200276640503974 -.0083977730838133 .00710492502456344 -.
012041124571985 -.0084626806930639 .00702748801913817 -.01212309922865904 -.0084
9485616124871 .00698855976054187 -.01216566013738926 -.00854269814294402 .006929
85898992782 -.01223186187107446 -.00855857526773787 .00691024066967554 -.0122543
225107345 -.00858228519572501 .00688073687920359 -.012288603562872 -.00859017087
858229 .00687088956405528 -.01230012892902574 -.00860590691617539 .0068511696282
3222 -.0123233763588824 -.00861481592182988 .00683996093613315 -.012336696053680
8 -.00867578194357808 .0067630187089287 -.01242870108611852 -.00873120177371851
 .00669140640093901 -.01251786299397988 -.00881585906692805 .00657896875817485 -
.0126626753409803 -.00884433243274187 .006540652996889 -.01271279103751518 -.008
88738164534442 .00648190071982253 -.0127907319536196 -.00890178788927435 .006462
10352218582 -.01281717348753806 -.00892347654498036 .0064320851005296 -.01285752
763124132 -.00893071931052202 .0064220251892006 -.01287109431961334 -.0089452303
4123699 .00640179733170858 -.01289845831063252 -.00895399428812491 .006389529381
9742 -.01291511375559724 -.00905233697753406 .00625145187742658 -.01310303970254
014 -.00914493922276798 .00611545528106736 -.013295902941025 -.00928294451419564
 .0059020435289041 -.01360918543726602 -.00932879565525953 .00582933727165512 -.
01371761087576532 -.0093972172999897 .00571788486836246 -.01388624594314272 -.00
941996527746978 .00568033526815937 -.0139434571172066 -.00945398170879873 .00562
340808554359 -.0140307731057095 -.00946530292636003 .00560433189686193 -.0140601
28306445 -.00948225624493881 .00557556637300686 -.0141045359144 -.00948790259960
457 .00556595265841885 -.01411940091819364 -.0094991854500091 .00554667472650763
 -.01414925586139816 -.00950590462630716 .00553514762064503 -.014167139749936 -.
00958323264270286 .00540209500948896 -.01437383353750988 -.00965602883774224 .00
527115255620764 -.01458112993365072 -.00976436226612823 .00506588739337366 -.014
91121612785134 -.00980032907965347 .00499599082325495 -.01502443512591645 -.0098
539443226418 .00488890323898549 -.0151990490230114 -.00987176018699908 .00485283
362118866 -.0152580512220426 -.00989838486396987 .00479816505769361 -.0153477508
7058875 -.00990724323300168 .00477984818261067 -.01537785014510405 -.00992050405
951161 .00475223142185643 -.0154232981443768 -.00992491988029842 .00474300226039
578 -.01543849732538435 -.00993374228623363 .00472449672062073 -.015468995383232
7 -.00993894289683898 .00471354274519353 -.01548706296124445 -.01000027512163478
 .00458396155569886 -.01570092336221605 -.01005822647647062 .004455729935481855
 -.0159143975214497 -.01014452279537424 .00425370656388208 -.0162528994330732 -.
01017318207311976 .004184753167522385 -.0163687818490765 -.01021588091482532 .00
4078875491552915 -.01654717814127475 -.01023006545031566 .004043175035345415 -.0
1660740568337305 -.01025125268780428 .00398900917545086 -.0166988901635688 -.010
25830016854614 .00397085136188438 -.0167295755181421 -.01026884683633756 .003943
460456678035 -.0167758893417641 -.01027235829978962 .003934304457621205 -.016791
3749149318 -.01027761908446546 .0039205318651632 -.01681467472262385 -.010279371
61092422 .00391593456870837 -.016822453233178 -.0102828744814844 .00390672710333
3095 -.01683803407026635 -.01028503996774502 .00390102128151208 -.01684769093736
1 -.01032906487020724 .00378482972880219 -.01704436083817225 -.01037372634915302
 .00366141444673092 -.01725397740613435 -.0104420040813522 .00345970942341763 -.
01759676179974975 -.0104649744197702 .003389710907450575 -.01771574985456695 -.0
1049950895169954 .003280513554889625 -.0179013218222108 -.01051103343094708 .003
243414546305285 -.01796436079232845 -.0105283080724027 .003186709832883745 -.018
0606917188594 -.01053406426057412 .003167632231693195 -.0180930974395955 -.01054
269144814174 .003138751022233325 -.01814214913853825 -.01054556599408336 .003129
07981804313 -.0181585735578256 -.01054987552389692 .00311450671713734 -.01818332
096621625 -.01055131165226826 .003109637967748115 -.01819158856558975 -.01055418
305957274 .00309987835548119 -.01820816069082335 -.01055611142960882 .0030933028
82623725 -.01821932551833585 -.01057212066549678 .003038608489677845 -.018312191
20500045 -.01058914946207436 .00297906760077849 -.0184132606059034 -.01061702491
179712 .002877501441757915 -.01858536430979175 -.01062670369294324 .002841603301
67901 -.0186461488115102 -.0106417102590752 .00278467016670288 -.018742450464721
3 -.01064679373604774 .00276517812448672 -.01877540516589725 -.0106545283755653
 .002735165776291255 -.01882611844281955 -.01065712481909976 .002725032612422565
 -.0188432364059867 -.01066104520343288 .00270963894412531 -.01886923365702705 -
.0106623562842778 .002704475400932995 -.01887795279175545 -.01066498674175458 .0
026940836151331 -.0188954978299754 -.01066594918124782 .002690274242922735 -.018
90192885323375 -.0106945146507248 .002576722878710345 -.01909358971104245 -.0107
149593398397 .002488888681198745 -.0192411718522784 -.0107381120766928 .00238624
792484744 -.01941333824143285 -.01074456759025366 .00235688253256013 -.019462525
90070105 -.01075253782399772 .002320148128235025 -.0195240056839285 -.0107549084
4402372 .002309122102956935 -.01954244866072515 -.01075805210739494 .00229441495
505925 -.01956703769950145 -.0107590312451585 .002289817877860915 -.019574721474
6904 -.01076039859104224 .002283380602070835 -.0195854782808692 -.01076083747710
482 .002281311232905035 -.01958893574016135 -.01076147066092674 .002278321805962
305 -.0195939297149484 -.0107616775311695 .002277344434747485 -.0195955623375188
5 -.01076208292085734 .002275427907876855 -.0195987635112761 -.01076194223016822
 .002276094483707335 -.01959765041949835 -.01079662422830826 .00211191903371283
 -.0198718307193601 -.01082467699668082 .001961208131090145 -.0201212757971698 -
.0108597839433269 .00175216581927648 -.0204646678184956 -.0108703211066543 .0016
8531973695968 -.02057400255970605 -.01088462150344956 .001589358556472735 -.0207
303107726745 -.01088913720429066 .001558089355461515 -.02078113119385615 -.01089
55625222288 .00151226822937291 -.0208554383509168 -.01089764624278244 .001497174
95935852 -.0208798868241517 -.01090068817772608 .001474806385571688 -.0209160786
653261 -.01090168821422642 .001467395415759802 -.0209280624676046 -.010903167777
77126 .00145634687364295 -.0209459179538528 -.0109036575503663 .0014526753450120
14 -.0209518497464073 -.0109046303346743 .001445354938334216 -.02096367325912645
 -.0109049496778922 .001442947240369208 -.0209675614811685 -.01092617971208286 .
001281949269640734 -.02122744249021735 -.01094257668550776 .001131778347294292 -
.0214668793619016 -.01096205260594712 .000915767083298741 -.02180718123651975 -.
0109676904714777 .000845303036419966 -.0219174729559077 -.0109750037349174 .0007
41947366010724 -.02207819717676265 -.01097725084284886 .000707885481021604 -.022
1309863573431 -.0109803522128418 .000657380987105015 -.022208991788657 -.0109813
4111715908 .000640644207853573 -.02223479720916885 -.010982759196339 .0006156865
01677147 -.02227321075504745 -.01098322100961554 .000607391843189805 -.022285966
17285875 -.01098389766414422 .000594986767008825 -.02230502565335345 -.010984120
5380747 .000590857893527203 -.02231136653914795 -.01098456097298202 .00058261245
7932277 -.02232402376199625 -.0109847195262745 .000579624404520357 -.02232860932
2263 -.01100252518606744 .0002390951628987235 -.02285087388783525 -.011004051326
25076 -841995169643812e-19 -.023327714312524 -.0109873749362068 -.00054922745613
2179 -.0239868909974374 -.0109786529477152 -.000700927226699641 -.02419726923372
185 -.01096143024110824 -.000923350935556722 -.02449881560011865 -.0109549991830
1832 -.000996638355320761 -.02459699422424595 -.01094439105468668 -.001105272916
478736 -.02474075691342935 -.0109406947409096 -.001141268371256382 -.02478809360
198925 -.01093491894472954 -.001194935730256666 -.02485822232307725 -.0109329551
2415866 -.001212770547802802 -.02488145251148125 -.010929952687234 -.00123944112
080712 -.0249160787161493 -.01092894242385534 -.001248317703029006 -.02492758427
13823 -.01092690318202764 -.00126604361782474 -.02495052235586905 -.010926124216
51452 -.001272765280873094 -.02495921067944205 -.01090422387090638 -.00145914242
8917172 -.0251995944525025 -.01087960857536852 -.00163217191316358 -.02541577407
236175 -.01083712564149342 -.00188790222398406 -.02572494760526585 -.01082203799
946264 -.00197251041829285 -.0258254894667531 -.01079807203557754 -.002098443772
775435 -.0259725282847628 -.0107898609627754 -.00214025842607446 -.0260209122283
9585 -.010777217647506 -.002202732668729195 -.0260925446502901 -.010772948757944
34 -.002223516128239545 -.026116264875329 -.01076646461079284 -.0022546290189306
75 -.02615160933949845 -.01076428975959826 -.002264989599491875 -.02616335151532
35 -.01075991326345562 -.00228568993463902 -.0261867572425106 -.0107579966497854
6 -.00229470047163515 -.0261969249398268 -.01071549662923636 -.00249289547438227
5 -.02641996652382725 -.01067066371116124 -.00267829344038431 -.0266198078656567
5 -.0105962785528516 -.002954312234302905 -.0269044496549093 -.01057029440114362
 -.00304597221252965 -.0269968102140782 -.010529550482787 -.00318289714600206 -.
02713157099695865 -.0105156745736637 -.00322844462322475 -.02717586124860665 -.0
1049442090867724 -.003296618934245255 -.0272413516121104 -.01048726305421482 -.0
03319319220780225 -.02726302423095025 -.01047280110586238 -.00336466988793673 -.
02730605446397395 -.01046621950954736 -.00338510440706593 -.0273253357645762 -.0
1039332375352944 -.003608671799349015 -.02753482359351205 -.01032216202211106 -.
00380769846812356 -.02770958878115255 -.01020549823741396 -.004105996204924725 -
.0279545672388262 -.01016495718228344 -.00420538780716618 -.02803336517075295 -.
01010162321980616 -.004354321830854065 -.02814726973769625 -.01008009153117882 -
.004403940905050035 -.0281845225381862 -.01004715837903962 -.004478319294056965
 -.0282393286561845 -.0100360747270426 -.00450310371771062 -.0282574185150611 -.
01001369473260894 -.00455265382182328 -.02829324053856885 -.01000342001663162 -.
00457520162362822 -.02830940006514165 -.00989159756573033 -.00481796023866976 -.
0284815336652408 -.00978500202420199 -.00503096842743032 -.02861993050689845 -.0
0961452142992785 -.00534557804697654 -.02880560956507255 -.00955593055391052 -.0
0544963085848368 -.0288638498837452 -.00946542923912509 -.0056043929760805 -.028
9457313106761 -.00943482633441378 -.00565576083693369 -.02897211194447335 -.0093
8827245808933 -.00573247197149419 -.02901031313239975 -.0093726462482135 -.00575
798557392875 -.02902281856791365 -.00934117804830755 -.00580889733370623 -.02904
737285135155 -.00932650458711573 -.00583243901249469 -.02905855567531435 -.00917
244223178442 -.00607720272609611 -.0291727348781274 -.0090271867281246 -.0062910
4977504565 -.0292580441858046 -.00879704304793487 -.00660521653595955 -.02936173
31717521 -.00871828596342438 -.00670883802960452 -.02939225033780655 -.008597120
4090779 -.00686249044689273 -.02943195734299615 -.00855622695982802 -.0069134112
778506 -.0294441815540773 -.00847343652946017 -.00701463817071199 -.029466607061
609 -.00843289411430601 -.0070633470771842 -.02947651473518775 -.008214144531931
31 -.00732127248655306 -.0295239320452222 -.00803217545252971 -.0075203912058043
6 -.02954494271524265 -.00774974794875138 -.00780765254913178 -.0295510739532627
 -.00765402673303728 -.00790150446175844 -.0295488869047676 -.00750820144043311
 -.00803936475271446 -.02953926014027235 -.00745921911071068 -.00808483197730842
 -.02953499352014845 -.00736052755928654 -.00817478390490437 -.02952434488264985
 -.00730926191595391 -.00822063620428655 -.02951773156614625 -.00687271014492403
 -.00860422537218067 -.029452855814304 -.00646582565186573 -.00891324501975745 -
.0293341597361622 -.005835714991139 -.0093277885952585 -.0290645725041931 -.0056
2237683716151 -.00945782075848767 -.028959452907744 -.00529843297748531 -.009640
6421820737 -.0287788877343813 -.00518979523589403 -.00969954570985856 -.02871488
50468122 -.00502597747387394 -.00978485262148325 -.0286131595707863 -.0049712280
0361541 -.00981278024567067 -.0285782975046656 -.00488890368725747 -.00985391098
702231 -.0285245740443165 -.00486142889502397 -.00986749445469388 -.028506427830
6721 -.00480641511954599 -.00989440808807622 -.02846965861632735 -.0047763634478
6176 -.00990894162264652 -.0284493166056916 -.00455084919657552 -.01001694419888
442 -.0282950351470542 -.0043500275455078 -.01010565123951018 -.0281468609676584
5 -.004049094316711505 -.0102282240330224 -.0279080470409878 -.00394883231633521
 -.0102673342127495 -.0278256836225014 -.003798611500063815 -.01032343972696554
 -.02769800033037755 -.00374856654213693 -.0103417149680965 -.0276547495389372 -
.003673553949596705 -.01036849585426678 -.02758883881067815 -.003648558889700075
 -.01037731748872856 -.0275666961444087 -.003598588986737515 -.01039475144185816
 -.02752206596483695 -.00357087734137866 -.0104042965375034 -.02749709422132865
 -.003370834575763715 -.0104724765753552 -.02731551286181415 -.0031890323995925
 -.01052935513900456 -.02714116672026885 -.00291053849568726 -.01060839655590588
 -.0268602367749855 -.002816742714688005 -.0106336974631606 -.0267633583377302 -
.00267463177637525 -.01066999227626232 -.02661318799860585 -.00262702529403735 -
.0106818144482961 -.02656232243835755 -.002555265377812585 -.01069912259485736 -
.0264848109271747 -.00253128704295581 -.0107048211247268 -.02645877156164535 -.0
02495232528425045 -.01071326126726346 -.0264194092206488 -.002483199855043055 -.
01071605670604184 -.02640623789153285 -.00245910559522813 -.01072161147023654 -.
0263797941357334 -.00244472145235312 -.01072489799725812 -.026363959323296 -.002
122857916260455 -.01079795842752556 -.0260088598627562 -.00179996007426871 -.010
8569279782053 -.02562670309230425 -.001300805531924418 -.0109241059275503 -.0249
9674108718815 -.001131958499588978 -.0109429516274215 -.02477729927724305 -.0008
75221121904807 -.01096546251094732 -.0244339548499659 -.00078906458575182 -.0109
7200651402086 -.0243171430888136 -.000658995602893041 -.01098032842229314 -.0241
3838001899525 -.00061550027114258 -.0109828533762812 -.02407820142437415 -.00055
0052992551743 -.01098626046125576 -.02398704717542 -.000528203187825724 -.010987
33276533376 -.0239565146995982 -.000495377955855235 -.01098884528314072 -.023910
4943966099 -.000484427791154367 -.01098933346603176 -.0238951173640712 -.0004679
89981829169 -.01099004164937648 -.02387199641794925 -.000462508618348247 -.01099
027369532656 -.02386428020302295 -.000451541715517612 -.01099072973916568 -.0238
4882930739905 -.000444669435658166 -.01099100932295286 -.0238391377135478 -.0001
78112172152966 -.0110016939642392 -.0234629826856247 .0001017555898710378 -.0110
0352932221056 -.02305339478514215 .000546465480122003 -.01098741909709644 -.0223
801831249348 .000698844515727294 -.01097889854453044 -.02214597426995175 .000933
383483785887 -.01096060876499382 -.0217799535351063 .001012557507746928 -.010953
5936712305 -.02165549538142935 .00113277302092931 -.0109415925275201 -.021465131
2878212 .00117308722319964 -.0109373457105888 -.02140106377943635 .0012339169926
3769 -.01093059307914362 -.0213040433010859 .001254253323626824 -.01092827846659
758 -.0212715499390069 .001284846767957886 -.01092470934138298 -.021222580091945
05 .001295059407174066 -.0109235034318495 -.0212062185089339 .001310400517837512
 -.0109216700648887 -.02118161868343135 .001315517913352412 -.01092105485878784
 -.02117340916643285 .00132576007401282 -.010919816245485 -.0211569709821073 .00
133241178281689 -.0109190059989914 -.0211462894586778 .001451261253303874 -.0109
0446338587718 -.0209553717078399 .001578898284231025 -.01088701530638944 -.02074
839926698715 .001788540683023935 -.01085385312889136 -.0204051804911022 .0018614
50683683275 -.01084163020028298 -.0202853142133729 .001975289409277405 -.0108212
622998181 -.02009732476812755 .002013981113244675 -.01081413385154412 -.02003329
661493715 .00207312657174464 -.01080289539607002 -.01993520687798875 .0020930263
63813 -.01079905826646394 -.01990216904781215 .002123151620387145 -.010793161348
62128 -.0198521004257565 .00213323929991642 -.0107911721712463 -.019835325572272
8 .002153506272890085 -.01078714593730942 -.0198016052397086 .002165310086204835
 -.0107847813702837 -.01978195394917325 .002311517856615485 -.01075530523061128
 -.01953842928196045 .002448594023660625 -.01072492856365244 -.0193090773463651
 .002653260905604825 -.0106754453262535 -.01896482106976185 .002721325317904875
 -.01065829793442904 -.01885003091535905 .00282316640977397 -.0106316020904168 -
.01867778859045235 .00285707085356623 -.01062254102009822 -.01862036496659965 .0
02907861309684295 -.01060870635375176 -.018534215257495 .002924780426857115 -.01
060405428839046 -.01850549630890585 .0029585962040033 -.01059466924439436 -.0184
4805365395235 .00297751840191276 -.01058936365526404 -.0184158839922632 .0031112
5570155873 -.0105515567201017 -.0181883628229185 .00324260124833217 -.0105122887
867167 -.0179656391448277 .003457524165050885 -.0104427580765736 -.0176008296696
816 .00353333507118878 -.01041734314747612 -.0174720090906061 .00367341106727451
 -.01036877746450302 -.01723407363860065 .00374101584532865 -.01034454592251232
 -.0171192945880118 .003838822459098255 -.01030847464962758 -.01695340902524935
 .003870824606393565 -.01029649674533164 -.0168991610065153 .00391793416207425 -
.01027862218352602 -.0168193597316945 .003936780139345455 -.01027142383284278 -.
01678744675038285 .00397341851440178 -.0102573062121029 -.016725438428106 .00399
161396091982 -.0102502387598394 -.0166946589008564 .004081974447510675 -.0102148
6715319634 -.01654188443405255 .004152289057204325 -.0101864604568151 -.01642325
900283065 .004289024095217545 -.01012964724773178 -.0161931964248292 .0043554445
5981172 -.01010124073065278 -.0160817592780497 .00445219793451552 -.010058785908
59472 -.0159199947712122 .004483969535902345 -.010044660028985 -.015866971804488
35 .00453091329905424 -.010023528278538 -.0157887851577355 .00454644228176624 -.
0100164938671659 -.01576294757604005 .0045695580664781 -.01000595876366608 -.015
7245281543301 .00457723371323654 -.01000244981438326 -.01571177783889895 .004588
70285161922 -.00999719079683152 -.0156927366034606 .0045925185091256 -.009995438
52535294 -.0156864035645992 .0046001350620279 -.00999193549728342 -.015673765566
1125 .00460265452020618 -.00999077587595872 -.01566958565523915 .004932526864434
19 -.00983860363268396 -.015122547685892 .00523315128782388 -.00968075185262498
 -.01463740466093704 .00564944303939348 -.00943978286577542 -.0139899085869541 .
00578244332258529 -.00935874853707026 -.01378744630620136 .00597357746202552 -.0
092369951036545 -.01350380750093464 .00603589490533496 -.00919637617281495 -.013
41260366848946 .00612731856984306 -.0091354971210492 -.0132808115737873 .0061574
5106299313 -.0091152122788384 -.0132377164845475 .00620214169168032 -.0090848094
6727454 -.01317432726417922 .00621695388391454 -.0090746792690117 -.013153406426
30502 .00623904577912072 -.00905949157643925 -.01312233852286658 .00624638867873
342 -.00905443027953022 -.0131120347806159 .00625737150967425 -.0090468404204499
9 -.0130966575055831 .00626102720024557 -.00904431081512539 -.01309154480362938
 .00626832808856984 -.00903925233063306 -.013081345512503 .00627081389691985 -.0
0903752882256174 -.01307787493101528 .00635240280321396 -.00898085300100541 -.01
29641527430749 .00642789844079073 -.00892695840893998 -.01286160476536774 .00653
921418240247 -.00884538264162057 -.01271450980345624 .00657599817905007 -.008818
0683779297 -.01266659931692728 .0066306942518452 -.00877692510112314 -.012596415
33829614 .00664884629116755 -.00876318202685878 -.0125733009706128 .006675954635
43522 -.00874252588017155 -.0125390498568784 .0066849707978653 -.008735633575281
69 -.01252770289193202 .00670296326336708 -.00872183535844676 -.0125051491079694
4 .00670998734781299 -.00871643617972347 -.01249636975662782 .00680816488428324
 -.00864066220960997 -.01237429183309708 .00689086948537694 -.00857474036247746
 -.01227566899063642 .00700839066226364 -.00847850363933375 -.0121425710279621 .
00704647507252741 -.00844686513108319 -.01210067775724012 .00710200604343365 -.0
084001247331005 -.0120415469264113 .00712025042131612 -.00838466412480007 -.0120
224548286774 .0071472228078616 -.00836165927144687 -.01199474395089006 .00715614
790625626 -.00835402199462466 -.0119856615364299 .0071738674933327 -.00833881055
85265 -.01196780579711402 .00718063015229496 -.00833299183169515 -.0119610385143
7114 .00723443717205539 -.0082865043789232 -.01190791440354014 .0072767833514159
7 -.0082493355907326 -.01186816459016124 .00733927073229675 -.00819364897503215
 -.01181266408302174 .00735992788307354 -.00817509785181962 -.01179485128279672
 .00740090116881929 -.0081380234221977 -.01176060041998964 .00741940837444291 -.
00812116175184617 -.011745576549737 .00746332046035117 -.00808082523833466 -.011
711246777557 .00748524288847163 -.00806052328188139 -.01169475942502966 .0075180
733799452 -.00802986904146332 -.0116710446965827 .00752900801836259 -.0080196174
1065653 -.01166330917049102 .0075508591195089 -.0079990469251782 -.0116481768850
8904 .00755922930657246 -.00799114487047237 -.0116424673585104 .0075861361471610
6 -.00796560621716622 -.0116246381412077 .00759850158353942 -.00795380526558765
 -.01161666544587452 .00761543863553066 -.00793757869365414 -.01160611927285196
 .00762081576727406 -.00793241560425616 -.01160283936017398 .00763103597852401 -
.00792258418521707 -.0115967504914771 .00763414492102605 -.00791959015954522 -.0
1159491648382576 .00765307963849191 -.00790130874782614 -.0115842712056549 .0076
6515344656061 -.00788959326332795 -.01157811707771886 .00768821599459298 -.00786
712107702395 -.01156769427020254 .00769776710284409 -.00785777700788438 -.011563
88304232808 .00773343742261121 -.00782272696261455 -.01155253282100334 .00775698
899571565 -.00779937243974426 -.0115493194554207 .00780363949254857 -.0077526962
6670827 -.01155159962152318 .00782383503421632 -.00773232554981371 -.01155617359
291554 .0078734383696965 -.0076818110683304 -.01157192474364826 .007895403843823
73 -.00765921668258454 -.01158112162376302 .00792836734415049 -.0076250404437071
8 -.0115972136218449 .00793938800789542 -.00761356511994162 -.01160302886516934
 .00796149323541692 -.00759044670871985 -.0116155618397458 .00797395542140292 -.
00757735015186589 -.01162316806304468 .00800316941295646 -.00754652773754462 -.0
1164200951255168 .00802309084837912 -.00752535072197174 -.01165620476186046 .008
05362039676084 -.00749262444457108 -.01167994906027978 .00806390479829915 -.0074
8155555287798 -.01168827239716226 .0080846857436171 -.00745909448350039 -.011705
73621241258 .00809746226565732 -.00744521701211193 -.01171693047342882 .00812242
456276503 -.00741800682305775 -.01173941627281524 .00814025132990491 -.007398453
17159599 -.0117562929195847 .00816872439561083 -.00736696287557714 -.01178443706
050664 .00817850416670616 -.00735610608840558 -.01179428996927524 .0081986328664
5571 -.00733366527118466 -.01181493884373506 .00821076199710669 -.00732007955740
799 -.0118276219409629 .00829040161625177 -.00723053167033603 -.0119120452045054
4 .00835922750223973 -.00715081466421608 -.0119920868804291 .00845959537205599 -
.00703121289964478 -.01211964755681 .00849257288371963 -.00699134118562108 -.012
16341747601952 .00854133143811583 -.00693154518877408 -.01223094689545766 .00855
74663400894 -.00691161511369545 -.01225376912537436 .00858149303652404 -.0068817
2512343351 -.01228847110540538 .00858947265940631 -.00687176264675128 -.01230011
65379417 .00860537356646493 -.00685183976911029 -.012323563614733 .0086142526576
2934 -.00684067071333851 -.01233680699588476 .00867666239281569 -.00676191598737
979 -.01243074911484266 .00873271424854325 -.00668943366058802 -.012520689669170
24 .00881742597378983 -.00657686889091352 -.01266525517354244 .00884576869257035
 -.00653870711673687 -.01271505278714666 .00888841048708336 -.00648048899723913
 -.0127921628757732 .00890264569312555 -.00646092038369578 -.0128182685166854 .0
0892402649727728 -.00643132173128811 -.01285803039510876 .00893115809711469 -.00
642141455866421 -.0128713849240924 .00894542996548297 -.00640151799361067 -.0128
9829512107802 .00895395296970119 -.00638958722047252 -.0129144938819557 .0090518
9903896788 -.00625206953655104 -.0131017173407586 .00914432659198049 -.006116370
14200133 -.01329427480469104 .00928232003379335 -.00590302531960777 -.0136076317
2523722 .00932820882812023 -.00583027822390863 -.0137161708195272 .0093967425140
0195 -.0057186655919759 -.01388510964212404 .0094195370924956 -.0056810460877530
5 -.01394244427984996 .00945363639396033 -.00562398878491125 -.01402997878172932
 .00946498739593735 -.00560486501219384 -.01405941237323752 .00948198851504593 -
.00557602173176171 -.01410394589682244 .0094876513238475 -.00556638103489959 -.0
1411885426073784 .00949896810386446 -.00554704700091505 -.0141487987006762 .0095
0571476261024 -.00553547369939987 -.0141667553725327 .00958317825403325 -.005402
19808170897 -.01437380408866662 .00965603563951718 -.00527114053553253 -.0145812
6272144314 .00976437900728857 -.00506585523937098 -.01491133454993656 .009800335
52628698 -.00499597737589724 -.01502450580598915 .00985391742685216 -.0048889572
4432617 -.0151989836599002 .00987171919580221 -.0048529166759288 -.0152579297728
4255 .00989831859135605 -.00479830168914842 -.01534752918471415 .009907167843669
23 -.00478000434004504 -.01537759236241435 .00992041400367841 -.0047524193879530
4 -.0154229821895792 .00992482477040319 -.00474320124932655 -.01543816130873655
 .00993363674501971 -.00472471859826762 -.01546861790058945 .00993882646784723 -
.00471378823781935 -.0154866443620804 .01000015827330784 -.004584216226232 -.015
70046459345665 .01005811225026898 -.00445598791238216 -.01591391853655045 .01014
441609770286 -.00425396105003837 -.01625241650977125 .010173078482219 -.00418500
5081659965 -.0163683020106082 .01021578274570758 -.00407912137932057 -.016546709
5265086 .01022996921526956 -.0040434185529468 -.01660694190924955 .0102511595261
447 -.00398924858895159 -.0166984352995223 .01025820806005384 -.0039710893158778
15 -.0167291238989734 .01026875634833882 -.00394369608336634 -.0167754430021904
 .01027226835874536 -.00393453928553388 -.0167909304039361 .01027752997374386 -.
0039207654602984 -.01681423305756475 .01027928277862532 -.003916167747148745 -.0
1682201253394265 .0102827862092784 -.00390695943682873 -.0168375953370351 .01028
495336454704 -.00390124959992038 -.0168472593428217 .01032894183274722 -.0037851
6208965785 -.01704376024558355 .010373589854282 -.003661800987974435 -.017253296
1662096 .0104418731839831 -.00346010442685083 -.01759608443316145 .0104648496572
3474 -.003390096591426695 -.01771509458648085 .01049939865678646 -.0032808666778
4637 -.0179007309129631 .01051092883430192 -.00324375371853125 -.017963796537874
4 .01052821317781592 -.003187023386959145 -.01806017524936715 .01053397279233294
 -.003167936464379895 -.0180925981988857 .01054260538698784 -.00313904009408041
 -.01814167769169495 .01054548177987936 -.003129363639818135 -.01815811170071995
 .01054979414431776 -.003114782368403065 -.0181828739813903 .01055123122826358 -
.003109910846277265 -.01819114661946925 .01055410456766366 -.00310014558995198 -
.0182077289846714 .0105560366999131 -.003093557884259855 -.01821891502010835 .01
057201535406276 -.00303897298558676 -.018311598396746 .01058903211216058 -.00297
948467455348 -.0184125822272172 .01061691128087548 -.00287792066492212 -.0185846
865986718 .0106265949091766 -.002842010449613845 -.01864549282678125 .0106416135
4011144 -.00278503984761079 -.0187418593253824 .01064670183629872 -.002765532090
44663 -.0187748410176556 .0106544448112625 -.00273549130821975 -.018825602845174
65 .01065704421762812 -.002725347856061035 -.0188427383358659 .01066096931071088
 -.00270993753698038 -.01886876389418005 .01066228200521726 -.0027047682404683 -
.0188774928006643 .01066491577610348 -.002694364541416935 -.01889505805439195 .0
1066588818243996 -.002690515999140935 -.01890155522823215 .01069434272077364 -.0
02577417627927015 -.0190924523256753 .01071474776974606 -.00248979935454879 -.01
92396748903482 .01073790939792482 -.002387159800004045 -.0194118407997411 .01074
437948045206 -.002357741098036775 -.0194611181132693 .01075238731885602 -.002320
845820307065 -.0195228670991576 .01075477311258496 -.002309752688978575 -.019541
42226371965 .01075794341056206 -.002294924644078815 -.01956621326446175 .0107589
3207305822 -.002290283895073215 -.01957396997369225 .01076031467302036 -.0022837
7605201578 -.0195848446010128 .01076075880499254 -.00228168231717902 -.019588342
7373654 .01076140009963406 -.002278655076911415 -.01959339983276305 .01076160971
381254 -.00227766489045259 -.0195950538463737 .0107620206720921 -.00227572231150
6195 -.0195982985038846 .0107618857391032 -.00227636157045872 -.0195972310439552
 .0107965633182989 -.00211222722853558 -.01987134013080475 .0108246173863957 -.0
01961537123503615 -.02012075011523395 .01085973071306894 -.001752495706646045 -.
0204641420325592 .0108702707529266 -.001685644878617365 -.02057348549511455 .010
8845761891502 -.001589668961535605 -.0207298199241179 .01088909369131902 -.00155
839357892234 -.02078065127298075 .0108955218502755 -.00151256127196771 -.0208549
781050676 .01089760654105368 -.001497463956934244 -.0208794336838953 .0109006499
6118214 -.00147508883809184 -.02091563700433505 .01090165049772172 -.00146767560
700769 -.02092762476984795 .01090313081819626 -.001456623553554352 -.02094548640
61669 .01090362084424652 -.001452950834573274 -.02095142028294815 .0109045941376
5854 -.001445628007378552 -.0209632480325271 .01090491318507406 -.00144322302281
8094 -.0209671319837167 .01092616988818326 -.001282053661640006 -.02122729713338
435 .01094257428239042 -.00113180104149832 -.0214668731166047 .01096205016451638
 -.000915796140753303 -.0218071790303856 .0109676861292461 -.000845355681523705
 -.02191743799147095 .01097499552683236 -.000742067719615154 -.0220780619178365
 .0109772411753125 -.000708033791093767 -.02213080914074795 .01098034031139708 -
.00065757932105941 -.02220873884629955 .0109813284635136 -.000640860564585965 -.
0222345168933475 .01098274542849714 -.000615931915497813 -.02227288618171545 .01
098320687271882 -.000607647279857466 -.0222856263141375 .0109841083494944 -.0005
91127898363673 -.02231100731824685 .01098447116361484 -.000584369170109929 -.022
32138443691375 .01099308533200866 -.0004197107646418245 -.0225739193407035 .0109
9767103813076 -.0002692478865307695 -.0228008495670587 .01099971645330322 -86987
7283830932e-19 -.02307107524613515 .01099994105687574 -508263852379136e-19 -.023
12444852675705 .01100003860419562 20911297969763e-18 -.02322985137761415 .010999
89208587216 626298043800164e-19 -.0232908678933259 .01099879768963634 .000180673
6155866605 -.0234625737900066 .0109972295498242 .000258717371814856 -.0235749227
3682745 .01099249914961462 .000413466922167832 -.0237953773285364 .0109893368931
265 .000490172720679233 -.0239034829734246 .01098345959637542 .00060420522711327
 -.02406245896430735 .01098131150601842 .00064204505704534 -.0241149205485267 .0
109778135339795 .000698545685727886 -.02419281730574335 .01097633277796976 .0007
21500091581136 -.0242243718255447 .01097348926503886 .000763529295418487 -.02428
194013688005 .01097200911829418 .000784510733354604 -.02431058389988195 .0109581
67007325 .000973042409683418 -.0245671142329065 .0109421595128067 .0011384818911
72562 -.0247861560649832 .01091299633016504 .00138320643898977 -.025101241117180
45 .01090241661216656 .001464209204867408 -.02520402318525995 .0108853093406981
 .00158483112744752 -.0253548268633997 .0108794006332103 .001624891419034505 -.0
2540453318544975 .0108671790138151 .00170471421160422 -.0255028226882233 .010861
3599275422 .001741529679067395 -.0255478512937191 .0108244605455761 .00196573026
54082 -.02581955515317035 .01079065029932962 .00214341185393254 -.02602697493066
58 .01073376933927984 .00240713166146682 -.02632318963181065 .01071378152512146
 .002494571410187905 -.0264194420380092 .01068229324398212 .0026249973946109 -.0
2656009190603245 .01067154606257696 .00266835046471043 -.02660635373849445 .0106
495553691496 .00275480670966933 -.02669763448966025 .01063616321699804 .00280616
9995459485 -.02675130838511395 .0105705278907167 .003050388248110405 -.027003408
59271405 .01051338026264696 .003241521292744595 -.02719136883054515 .01042150337
700336 .003521636490708605 -.0274527292949184 .01038985165332762 .00361391161299
687 -.02753641946764725 .0103490864985002 .003727867293018225 -.0276367447059805
5 .01034087343793862 .0037505890321018 -.0276565953797683 .0103243292918559 .003
795893336292985 -.02769586797958605 .01031450048773694 .003822538845669245 -.027
7187869797168 .01028627348189644 .00389813699199233 -.02778320600784885 .0102670
120611821 .00394859506587299 -.02782545296713235 .01016845484333102 .00420113801
7044785 -.02803319246619385 .01008240613695046 .00440398571832756 -.028188199113
9038 .00996533743883369 .0046578079568111 -.0283679762341172 .00994144847428687
 .00470858521705738 -.0284032325986887 .00989270818954531 .00481014523582138 -.0
2847234720888925 .0098690722463465 .00485850178130678 -.02850463327156145 .00978
839176650332 .00502014869059888 -.028610159161067 .00973268102063008 .0051273377
6847135 -.0286768286910994 .00955977770821469 .00544695694262626 -.0288657940922
8265 .00943681113811255 .00565743989770784 -.0289770467745195 .00927352421083178
 .0059165446526586 -.02909770731245895 .00924038811795017 .00596816558455755 -.0
2912091915430405 .00917316052692147 .00607098830194734 -.0291655023065085 .00913
699076114931 .00612532524195659 -.02918819514717355 .00902765515264962 .00628635
668739474 -.0292526126612483 .00895267058357064 .00639270735668657 -.02929148219
21787 .00872148575070622 .00670848403179817 -.02939586434961175 .008559050498692
4 .00691463502323282 -.0294491505407561 .00821792079259924 .00731678213357823 -.
02952311909542285 .00803290384584197 .00751962515992454 -.0295447844316692 .0077
5014231617385 .00780726397431454 -.02955100695970975 .00765435077136239 .0079011
9120318741 -.0295488477243047 .00750848922294594 .00803909613258855 -.0295392587
5406915 .00745950634122526 .00808456685256903 -.02953500407780265 .0073608379611
7063 .00817450430043481 -.0295243780195603 .00730963322024526 .00822030607706032
 -.0295177810022762 .00687307478994445 .00860393579103086 -.0294529441065768 .00
646618665123271 .00891298378589717 -.02933428227630275 .00583607783547876 .00932
756173618246 -.0290647459797464 .00562274150252971 .00945760400928165 -.02895964
328903675 .00529880255286905 .00964043906706904 -.02877910336518595 .00519016681
019287 .00969934688487078 -.02871510907593795 .00502635262855783 .00978465991391
933 -.0286133961701194 .00497160444871072 .00981258952433255 -.02857853828952215
 .0048892822177553 .00985372317385728 -.0285248211006396 .00486180814561694 .009
86730759905991 -.0285066769763476 .0048067958609389 .00989422312516316 -.0284699
119384348 .00477674652631928 .00990875696373252 -.0284495732268498 .004551225344
85874 .01001677354309572 -.02829529963395995 .004350398218647825 .01010549184832
836 -.02814713446536385 .00404945805631323 .01022808007348012 -.0279083370834286
5 .0039491939574149 .01026719515300964 -.0278259796846101 .003798970339067515 .0
103233076903046 -.02769830617912195 .003748924504700875 .0103415852180291 -.0276
5505877608255 .003673910686932955 .01036836945741064 -.02758915331970835 .003648
91523353043 .01037719219682986 -.0275670124422811 .003598944573848325 .010394628
33514526 -.0275223859034883 .003571233385941575 .01040417433540052 -.02749741699
787185 .00337118010384187 .01047236556833202 -.02731584371611625 .00318937068022
9235 .01052925280492962 -.02714150478892625 .002910869257891955 .010608305833400
8 -.0268605857163636 .00281707152909789 .01063361037871994 -.0267637109118798 .0
0267495852750765 .0106699103697141 -.0266135460347097 .002627351500447365 .01068
173422120902 -.0265626822972456 .002555590984001945 .01069904482616792 -.0264851
7352343835 .00253161248521328 .0107047441653728 -.02645913507090075 .00249555777
92656 .01071318550785384 -.0264197741001916 .00248352505115799 .0107159813442706
6 -.0264066032279714 .002459430700094895 .0107215368992471 -.0263801603862301 .0
0244504670094864 .010724823852493 -.0263643263235767 .00212317631236032 .0107978
960938084 -.02600923229728025 .001800271902644315 .01085687651594464 -.025627081
26315345 .001301107702388166 .0109240700015272 -.02499712856265875 .001132257482
92693 .01094292075194632 -.0247776899709431 .000875515381279375 .010965439034297
64 -.02443435054604345 .00078935727991511 .01097198547416484 -.0243175404815226
 .000659285964349528 .01098031099547602 -.0241387800004097 .000615789857547642 .
0109828371467862 -.0240786022759835 .000550341420266105 .01098624601747616 -.023
9874493432613 .000528491229957529 .0109873189150814 -.02395691730800675 .0004956
65420597976 .0109888323206465 -.0239108976686042 .000484715063598224 .0109893207
990348 -.0238955208577166 .000468276966072485 .01099002942499656 -.0238724002447
5495 .000462795506566015 .01099026161838086 -.02386468414099605 .000451828411767
155 .0109907179568795 -.02384923346793485 .0004449561492212065 .0109909977195552
6 -.0238395422076729 .00017838529049227 .01100168986560738 -.02346337998524045 -
.0001014915675636996 .01100353188384142 -.02305379006538315 -.000546208689633981
 .0109874318965634 -.0223805829727883 -.000698589069012282 .0109789148017546 -.0
2214637690645525 -.000933128478152773 .01096063047781206 -.0217803622537534 -.00
1012302386902516 .0109536172476314 -.02165590644398575 -.001132517339039736 .010
94161899397472 -.0214655463410337 -.001172831289604748 .01093737315618772 -.0214
014802419996 -.00123366058522697 .01093062202065144 -.02130446199637335 -.001253
996742235494 .01092830791127458 -.0212719693983187 -.001284589901638902 .0109247
395480578 -.021223000726968 -.00129480244188647 .010923533893731 -.0212066395408
063 -.001310143398121766 .01092170091144732 -.02118204031799655 -.00131526074116
476 .01092108583388336 -.0211738310031321 -.001325502794891956 .0109198474782860
8 -.02115739322554745 -.00133215268393274 .01091903761345832 -.0211467147772006
 -.0014510585793774 .01090449094108158 -.02095570909349585 -.00157872285520822 .
01088704074349202 -.02074869394413445 -.00178836542525445 .01085388200630344 -.0
2040547494507525 -.00186126870505367 .0108416613447772 -.02028561923288605 -.001
975087301775295 .01082129916540422 -.0200976615958479 -.00201377062197922 .01081
41730119572 -.0200336467053762 -.002072901013131655 .01080293866975002 -.0199355
8085248 -.00209279536750149 .01079910302313472 -.01990255164864985 -.00212291184
7417365 .01079320850936936 -.01985249696360745 -.002132996498044475 .01079122016
328928 -.0198357269220438 -.002153257207004375 .0107871956538173 -.0198020165458
175 -.0021650545731099 .01078483266753386 -.01978237571028635 -.0023112602038299
9 .01075536056625506 -.01953885104444205 -.00244833443996359 .01072498778987866
 -.01930949827608695 -.002652998557889235 .0106755105174215 -.0189652394992725 -
.002721062070905455 .010658365135418 -.018850448302954 -.00282290184790662 .0106
3167233766584 -.01867820410240585 -.0028568058590857 .01062261228802178 -.018620
7798012114 -.0029075956749185 .01060877916047504 -.0185346289979021 -.0029245145
8010197 .01060412760934496 -.01850590967154605 -.00295832993616753 .010594743596
3914 -.0184484662349948 -.00297725051385567 .0105894389780636 -.0184162984778488
5 -.003110998644980965 .0105516326198205 -.0181887527813714 -.003242347251345305
 .01051236706453932 -.01796602406236795 -.003457265275755175 .01044284377277266
 -.01760123216732755 -.003533065318623225 .0104174345452728 -.01747243455701895
 -.00367311806770648 .01036888116970146 -.0172345508549425 -.00374072412758654 .
01034465151008094 -.01711977744058425 -.00383855161401528 .0103085755307158 -.01
69538699740667 -.0038705638772551 .01029659480426438 -.01689960959439755 -.00391
7693294670035 .01027871400378844 -.01681978218864875 -.00393652394497698 .010271
5219984784 -.01678789825416185 -.00397313963615902 .01025741421441998 -.01672593
44405461 -.003991324791243015 .01025035134342228 -.0166951754175099 -.0040816390
41508235 .0102150008702632 -.0165424947211869 -.00415193336935678 .0101866053987
0818 -.0164239163044747 -.004288660436301275 .01012980117843746 -.01619389175174
285 -.00435509321099137 .01010139242552164 -.0160824456157231 -.0044518888769046
 .01005892274949934 -.0159206256222129 -.00448367854642589 .0100447900035986 -.0
158675771594627 -.00453065529228609 .01002364492106032 -.01578934176796725 -.004
54619624932937 .01001660556032134 -.01576348618790705 -.00456933145628394 .01000
606225568946 -.01572503714347425 -.00457701382058179 .0100025504431889 -.0157122
765162729 -.00458849339929531 .00999728693422406 -.0156932191568852 -.0045923125
9758234 .00999553313284377 -.0156868806339917 -.00459993635319302 .0099920269790
6007 -.01567423144867615 -.00460245819920487 .00999086631987278 -.01567004782599
745 -.00493265531586426 .0098385519276099 -.0151225026505716 -.00523341766559528
 .00968060720271467 -.01463710426369248 -.00564967778890731 .00943964220457965 -
.0139895912082995 -.00578262784878626 .00935863287726096 -.01378718427732278 -.0
0597363174660704 .00923695958084453 -.01350372001208912 -.00603589662553366 .009
19637445483659 -.01341258961221648 -.00612722829130845 .00913555752338708 -.0132
8093054521536 -.00615732792611962 .00911529528933498 -.01323788361168296 -.00620
196605000042 .00908492933186761 -.01317457234458632 -.00621676020440889 .0090748
1190856525 -.0131536784444211 -.00623882424732368 .00905964412461914 -.013122652
37747378 -.00624615773024658 .0090545895882802 -.01311236281904142 -.00625712623
835638 .00904701005791968 -.013097007177218 -.00626077712168464 .009044483926812
21 -.01309190174591438 -.00626806832977221 .00903943245359358 -.0130817171152488
4 -.00627050343560971 .00903774426479587 -.01307831760001416 -.0063527880454957
 .00898058881148822 -.01296363955220326 -.00642859815157233 .00892645448539451 -
.01286063555555964 -.00653990144825112 .0088448745053685 -.01271352198606764 -.0
065766006144343 .00881761803886501 -.01266571620048254 -.00663105177996242 .0087
7665472556207 -.01259585562847326 -.00664910257370956 .00876298718191088 -.01257
28767888649 -.00667603005875712 .00874246818702149 -.01253887055604444 -.0066849
8110299472 .00873562557526322 -.0125276121495363 -.0067028337394574 .00872193478
534326 -.01250524934538406 -.00670979418386367 .00871658469498187 -.012496556345
8886 -.00680715683840624 .00864144471670823 -.0123756072236421 -.006889517154129
17 .00857582695946061 -.01227766050173814 -.00700705411624309 .00847960826193956
 -.01214508583235496 -.00704523252123329 .00844790284672154 -.01210328517813936
 -.007101033175651 .00840094749327575 -.01204417055018414 -.00711938889912758 .0
083853961400238 -.01202506339976042 -.00715561697194376 .00835450252695979 -.011
98804455003574 -.00717177475770929 .00834064149570153 -.0119718163503439 -.00722
981880966564 .00829049666304393 -.0119148239302977 -.00727001480762204 .00825530
065402977 -.01187689666509266 -.00733245339542304 .00819975019447642 -.011820107
28952378 -.00735362356876354 .0081807738964075 -.0118011944180406 -.007385900508
83491 .0081516062194758 -.01177285049137546 -.00739674642763308 .008141766451496
06 -.0117634067459137 -.0074186096657814 .00812185011510211 -.01174452771517674
 -.00742747386198127 .00811375103878479 -.01173692153126182 -.00746723847740344
 .00807723003762863 -.01170314106163516 -.00749135907339188 .00805483885448323 -
.01168342477678844 -.00752403942228632 .00802427898358646 -.011658056391875 -.00
753434930048233 .00801459664939641 -.01165030127062996 -.00754894780130043 .0080
0083944357028 -.01163972009935156 -.00755366957257496 .00799638141238364 -.01163
636829402362 -.0075628257144149 .00798772226090418 -.01163001518689744 -.0075654
1733514935 .00798526969176763 -.01162822742676354 -.00762062402080919 .007932885
09111877 -.0115918711014842 -.00766383574721721 .00789110738581803 -.01157151363
624314 -.00773112259714437 .00782500683205022 -.01155644147751852 -.007754214382
97066 .00780213341517637 -.0115542623784813 -.00778981515129614 .007766534718905
03 -.01155526116073188 -.00780184256338211 .00775445371005517 -.0115563053266165
 -.00782621286019038 .00772985717799363 -.01155981613532118 -.00784011354151998
 .00771575424795346 -.01156267888844394 -.00787293343832247 .00768231051902297 -
.01157102420139944 -.007894982506824 .00765965238986878 -.01157878560023226 -.00
792829810055511 .00762511279312667 -.01159372448377524 -.00793944362597906 .0076
135075264893 -.01159925357583854 -.0079618133271264 .00759011136216071 -.0116114
1068839634 -.00797471516614547 .00757655015053575 -.01161910786964442 -.00800346
961902026 .00754620770429458 -.01163743284151422 -.00802322941979737 .0075252028
6627177 -.01165157745062992 -.00805372845266429 .00749250826733327 -.01167568630
61072 -.00806403799768215 .00748141216499842 -.0116842045815669 -.00807971368329
9 .0074644682328062 -.0116977049802074 -.00808497413849651 .00745877029155859 -.
0117023256106627 -.00809556491365999 .0074472739852319 -.01171180786672366 -.008
1024124611959 .00743982155092751 -.01171807845439094 -.00812165108621006 .007418
84775754777 -.0117359442599867 -.0081388461135512 .00739999881615473 -.011752729
13272058 -.00816728068294491 .00736856335256641 -.01178164478420732 -.0081771990
6056047 .00735755773506438 -.01179190639176724 -.00819790366937331 .007334481285
57926 -.0118136757210157 -.00821012752441744 .00732079383926775 -.01182673869633
672 -.00825900578900965 .00726583001763908 -.0118796163219386 -.0055604954597190
8 .00495817400932225 -.01182673869633672 -.00559359937528381 .00492094851194647
 -.0118796163219386 -.00561867313132162 .0048922726868861 -.01192116717875144 -.
00566611796848314 .00483724373654252 -.01200276640503974 -.00568758267949174 .00
481197194845433 -.012041124571985 -.00573154283302964 .00475952597659812 -.01212
309922865904 -.00575333440011845 .00473316092873063 -.01216566013738926 -.005785
73646953936 .00469340449772384 -.01223186187107446 -.00579648961314974 .00468011
754446207 -.0122543225107345 -.00581254770074103 .00466013543182425 -.0122886035
62872 -.00581788845867619 .00465346611383744 -.01230012892902574 -.0058285460477
7333 .00464011033912091 -.0123233763588824 -.00583457987433024 .0046325189976538
2 -.0123366960536808 -.00587587049815061 .00458040812559262 -.01242870108611852
 -.00591340483765481 .00453190706245415 -.01251786299397988 -.00597074091351036
 .00445575611349115 -.0126626753409803 -.00599002514762972 .004429805893347545 -
.01271279103751518 -.00601918120525599 .00439001457842526 -.0127907319536196 -.0
0602893816137217 .00437660647638949 -.01281717348753806 -.00604362729637306 .004
356275818085955 -.01285752763124132 -.00604853262394446 .00434946251450404 -.012
87109431961334 -.00605836054929232 .004335762738293535 -.01289845831063252 -.006
06429613150278 .00432745399051889 -.01291511375559724 -.00613090095296625 .00423
393786243891 -.01310303970254014 -.0061936179281474 .004141831076722895 -.013295
902941025 -.00628708514825069 .00399729311730323 -.01360918543726602 -.006318138
87560759 .003948051152166425 -.01371761087576532 -.00636447898953848 .0038725674
790273 -.01388624594314272 -.00637988557428635 .003847136158889755 -.01394345711
72066 -.00640292397550459 .00380858093066361 -.0140307731057095 -.00641059152739
838 .003795661148329215 -.014060128306445 -.00642207354770856 .00377617904353646
5 -.0141045359144 -.00642589766973219 .00376966793683822 -.01411940091819364 -.0
0643353923659707 .00375661151931653 -.01414925586139816 -.00643808995145348 .003
748804524891405 -.014167139749936 -.00649046210801239 .00365869162006298 -.01437
383353750988 -.00653976498556179 .003570007867613355 -.01458112993365072 -.00661
313626205958 .003430987370966705 -.01491121612785134 -.00663749560394712 .003383
648330295395 -.01502443512591645 -.00667380774578922 .00331112083004017 -.015199
0490230114 -.0066858739448312 .00328669186162323 -.0152580512220426 -.0067039061
1241596 .003249666334528855 -.01534775087058875 -.00670990564416932 .00323726081
4586315 -.01537785014510405 -.00671888684030559 .003218556735711855 -.0154232981
443768 -.00672187755529302 .00321230607635896 -.01543849732538435 -.006727852730
22187 .00319977277896586 -.0154689953832327 -.00673137496195004 .003192353950153
795 -.01548706296124445 -.00677291360510719 .003104592144541495 -.01570092336221
605 -.00681216247724602 .00301774436539453 -.0159143975214497 -.0068706086205034
6 .002880919445538315 -.0162528994330732 -.00689001876770385 .00283421919073107
 -.0163687818490765 -.00691893752867716 .00276251112836993 -.01654717814127475 -
.00692854432771379 .002738332183029395 -.01660740568337305 -.00694289386583108 .
002701647123373535 -.0166988901635688 -.00694766693233353 .00268934933145806 -.0
167295755181421 -.00695480990279226 .002670798218386485 -.0167758893417641 -.006
95718812122115 .00266459710993436 -.0167913749149318 -.00696075110720615 .002655
26930867871 -.01681467472262385 -.0069619380455805 .00265215568517067 -.01682245
3233178 -.00696431044427806 .002645919719984685 -.01683803407026635 -.0069657770
6906368 .002642055322478635 -.016847690937361 -.00699559393482218 .0025633619526
88755 -.01704436083817225 -.00702584193647183 .002479776148013215 -.017253977406
13435 -.00707208458237034 .002343166836769215 -.01759676179974975 -.007087641766
11709 .002295758750955165 -.01771574985456695 -.00711103106274197 .0022218023621
75245 -.0179013218222108 -.00711883627823234 .00219667621545222 -.01796436079232
845 -.00713053592176365 .00215827165954399 -.0180606917188594 -.0071344344310252
 .002145350920555845 -.0180930974395955 -.00714027738987781 .002125790465058025
 -.01814214913853825 -.00714222424144736 .00211924042222012 -.0181585735578256 -
.00714514296845746 .002109370458424835 -.01818332096621625 -.00714611561903624 .
00210607298724759 -.01819158856558975 -.00714806034489244 .00209946306803044 -.0
1820816069082335 -.00714936637732597 .00209500967959516 -.01821932551833585 -.00
716020899617736 .00205796665891818 -.01831219120500045 -.00717174213567764 .0020
1764123870907 -.0184132606059034 -.00719062141753532 .00194885324919059 -.018585
36430979175 -.00719717659203884 .00192454041795533 -.0186461488115102 -.00720734
013001003 .00188598115835786 -.0187424504647213 -.00721078303032325 .00187277972
9766005 -.01877540516589725 -.00721602149072378 .001852453184851805 -.0188261184
4281955 -.00721777999111756 .001845590269322555 -.0188432364059867 -.00722043516
050681 .00183516455761214 -.01886923365702705 -.00722132311980632 .0018316674306
3189 -.01887795279175545 -.0072231046569156 .001824629357521965 -.01889549782997
54 -.00722375649093603 .00182204937361585 -.01890192885323375 -.0072431031043545
2 .00174514413149019 -.01909358971104245 -.00725694973470961 .001685656424993695
 -.0192411718522784 -.00727263045194194 .00161614064001031 -.01941333824143285 -
.00727700259521725 .00159625226068845 -.01946252590070105 -.00728240061716209 .0
0157137305048645 -.0195240056839285 -.00728400617345244 .00156390542427538 -.019
54244866072515 -.00728613529091749 .00155394467410831 -.01956703769950145 -.0072
8679843422099 .00155083119909671 -.0195747214746904 -.00728772450029679 .0015464
71407766155 -.0195854782808692 -.00728802174585736 .0015450698804675 -.019588935
74016135 -.0072884505839913 .001543045223129015 -.0195939297149484 -.00728859069
156481 .001542383276260795 -.01959556233751885 -.00728886525094429 .001541085264
880235 -.0195987635112761 -.00728876996497757 .001541536718510875 -.019597650419
49835 -.00731225913644515 .00143034516374187 -.0198718307193601 -.00733125851138
838 .001328272779692872 -.0201212757971698 -.00735503548888957 .0011866941230554
34 -.0204646678184956 -.00736217202223404 .001141421094577236 -.0205740025597060
5 -.00737185729097266 .001076429204156534 -.0207303107726745 -.00737491565199686
 .001055251427108026 -.02078113119385615 -.00737926734460041 .00102421802807529
 -.0208554383509168 -.00738067859170266 .00101399576792918 -.0208798868241517 -.
00738273881127812 .000998846142955371 -.0209160786653261 -.00738341610872607 .00
0993826895219139 -.0209280624676046 -.00738441817676326 .00098634401896727 -.020
9459179538528 -.00738474988638445 .000983857392758137 -.0209518497464073 -.00738
540872666577 .000978899480962719 -.02096367325912645 -.0073856250091179 .0009772
68812795509 -.0209675614811685 -.00740000353227431 .000868229278074862 -.0212274
4249021735 -.0074111087551848 .000766522607940225 -.0214668793619016 -.007424299
26493691 .000620224070052329 -.02180718123651975 -.00742811763750081 .0005725006
92848068 -.0219174729559077 -.00743307071137587 .000502500716070899 -.0220781971
7676265 -.0074345926162931 .000479431530328268 -.0221309863573431 -.007436693089
60649 .000445226213993851 -.022208991788657 -.00743736284753047 .000433890849864
465 -.02223479720916885 -.00743832327388414 .0004169876761358855 -.0222732107550
4745 -.00743863604742144 .0004113699301603675 -.02228596617285875 -.007439094327
0795 .0004029683103832495 -.02230502565335345 -.00743924527351423 .0004001719369
79788 -.02231136653914795 -.0074395435680651 .0003945875283268605 -.022324023761
99625 -.00743965095188592 .0003925638012433325 -.022328609322263 -.0074517102396
5477 .0001619326330541355 -.02285087388783525 -.00745274385277893 -5702603648951
28e-19 -.023327714312524 -.00744144938861278 -.000371976777107703 -.023986890997
4374 -.00743554222367983 -.000474718894446575 -.02419726923372185 -.007423877754
20514 -.000625360406354325 -.02449881560011865 -.00741952217395332 -.00067499597
7012698 -.02459699422424595 -.00741233757794689 -.000748571202524235 -.024740756
91342935 -.00740983416543423 -.000772949942350913 -.02478809360198925 -.00740592
23762032 -.00080929738094656 -.02485822232307725 -.00740459233408928 -.000821376
416466444 -.02488145251148125 -.00740255886544484 -.000839439668183005 -.0249160
787161493 -.00740187464161111 -.000845451535233282 -.0249275842713823 -.00740049
35187369 -.000857456813890392 -.02495052235586905 -.00739996594663939 -.00086200
9212954959 -.02495921067944205 -.00738513343984114 -.000988237372312085 -.025199
5944525025 -.00736846217149959 -.00110542552300624 -.02541577407236175 -.0073396
8963901145 -.00127862468806193 -.02572494760526585 -.00732947119054515 -.0013359
27510571066 -.0258254894667531 -.00731323969682297 -.001421218737016092 -.025972
5282847628 -.00730767856115243 -.001449538661295884 -.02602091222839585 -.007299
11558853816 -.001491850762002954 -.0260925446502901 -.00729622438606231 -.001505
92683230769 -.026116264875329 -.00729183285003697 -.00152699874463941 -.02615160
933949845 -.00729035988263701 -.001534015683292225 -.0261633515153235 -.00728739
580115858 -.00154803545573279 -.0261867572425106 -.00728609773099106 -.001554138
04669835 -.0261969249398268 -.00725731362616462 -.00168837011674072 -.0264199665
2382725 -.0072269495134683 -.00181393510280574 -.02661980786565675 -.00717657047
443132 -.00200087510414151 -.0269044496549093 -.00715897211713818 -.002062953907
5769 -.0269968102140782 -.007131377372433 -.002155689430701395 -.027131570996958
65 -.00712197959761769 -.0021865374948204 -.02717586124860665 -.0071075850699677
7 -.002232710096375195 -.0272413516121104 -.00710273725035459 -.0022480843813466
1 -.02726302423095025 -.00709294256715225 -.00227879915137533 -.0273060544639739
5 -.00708848503146617 -.00229263889387647 -.0273253357645762 -.00703911472398131
 -.00244405499137729 -.02753482359351205 -.00699091882406613 -.00257885032613823
 -.02770958878115255 -.00691190562443036 -.002780879247880835 -.0279545672388262
 -.00688444827345561 -.00284819446939891 -.02803336517075295 -.00684155390795963
 -.002949063421805705 -.02814726973769625 -.00682697108248021 -.0029826690675111
6 -.0281845225381862 -.0068046663567132 -.003033043521884035 -.0282393286561845
 -.00679715970149703 -.003049829336085825 -.0282574185150611 -.0067820023416306
 -.003083388270234855 -.02829324053856885 -.00677504355671869 -.0030986592814572
9 -.02830940006514165 -.00669930926042645 -.003263073070735425 -.028481533665240
8 -.00662711500730044 -.00340733770766872 -.02861993050689845 -.0065116531502693
2 -.00362041422272502 -.02880560956507255 -.00647197114787576 -.0036908863541548
6 -.0288638498837452 -.00641067707558926 -.003795702515618155 -.0289457313106761
 -.00638995056285297 -.00383049256683236 -.02897211194447335 -.00635842089206959
 -.00388244692614834 -.02901031313239975 -.00634783768629005 -.00389972659325174
5 -.02902281856791365 -.00632652513271739 -.00393420773964649 -.0290473728513515
5 -.00631658719763747 -.00395015187664413 -.02905855567531435 -.0062122449660721
7 -.004115923664492365 -.0291727348781274 -.00611386737495712 -.0042607564385536
45 -.0292580441858046 -.00595799733701044 -.00447353301753624 -.0293617331717521
 -.00590465731159197 -.00454371302914125 -.02939225033780655 -.00582259518614821
 -.00464777762085007 -.02943195734299615 -.00579489916824716 -.00468226491090791
 -.0294441815540773 -.00573882746767984 -.00475082312470949 -.029466607061609 -.
00571136919559816 -.00478381233863839 -.02947651473518775 -.00556321606935348 -.
00495849818407457 -.0295239320452222 -.00543997337466785 -.00509335586211295 -.0
2954494271524265 -.00524869292892707 -.00528791013554834 -.0295510739532627 -.00
518386356010252 -.00535147347637276 -.0295488869047676 -.00508510006647515 -.005
44484249161116 -.02953926014027235 -.00505192567043587 -.00547563620281343 -.029
53499352014845 -.00498508457424407 -.00553655819013978 -.02952434488264985 -.004
95036375216878 -.00556761270199407 -.02951773156614625 -.00465469914360764 -.005
827407183886 -.029452855814304 -.00437912737330906 -.00603669776338118 -.0293341
597361622 -.00395237060763505 -.00631745682133417 -.0290645725041931 -.003807882
49425939 -.00640552405915756 -.028959452907744 -.003588484152933235 -.0065293440
2331355 -.0287788877343813 -.003514906773400955 -.00656923777622239 -.0287148850
468122 -.003403957470941895 -.00662701382091366 -.0286131595707863 -.00336687714
7903165 -.00664592843911332 -.0285782975046656 -.00331112113364256 -.00667378516
848329 -.0285245740443165 -.003292513206175325 -.00668298488067904 -.02850642783
06721 -.003255253876419785 -.00670121275056072 -.02846965861632735 -.00323490069
87791 -.00671105591715605 -.0284493166056916 -.003082166046771605 -.006784203116
51718 -.0282950351470542 -.002946155019457555 -.00684428197585008 -.028146860967
65845 -.0027423411508637 -.00692729718600154 -.0279080470409878 -.00267443643242
703 -.00695378544408943 -.0278256836225014 -.002572695970497765 -.00699178417871
757 -.02769800033037755 -.002538801885356375 -.0070041615011199 -.02765474953893
72 -.00248799790222686 -.00702229946493523 -.02758883881067815 -.002471069429842
325 -.00702827411736616 -.0275666961444087 -.00243722617738132 -.007040081658349
39 -.02752206596483695 -.00241845783575191 -.00704654629130913 -.027497094221328
65 -.0022829743263127 -.00709272277149057 -.02731551286181415 -.0021598446706331
 -.00713124507141673 -.02714116672026885 -.00197122834480637 -.00718477766740898
 -.0268602367749855 -.00190770302040233 -.00720191328186786 -.0267633583377302 -
.001811455157635965 -.00722649476892312 -.02661318799860585 -.001779212585507115
 -.00723450160361873 -.02656232243835755 -.001730611551336705 -.0072462239392443
 -.0264848109271747 -.001714371679092795 -.00725008339811042 -.02645877156164535
 -.00168995293970605 -.00725579967646481 -.0264194092206488 -.00168180353818825
 -.00725769295091016 -.02640623789153285 -.00166548515313178 -.00726145504120566
 -.0263797941357334 -.00165574316545734 -.00726368091632482 -.026363959323296 -.
001437753770558218 -.00731316275318777 -.0260088598627562 -.00121906386848199 -.
00735310122160267 -.02562670309230425 -.000881000110257902 -.00739859901456815 -
.02499674108718815 -.000766644620176171 -.00741136269311729 -.02477729927724305
 -.000592763396199165 -.00742660870059615 -.0244339548499659 -.00053441192398646
 -.00743104077540504 -.0243171430888136 -.000446319749232105 -.00743667697691672
 -.02413838001899525 -.0004168615472738385 -.00743838705939045 -.024078201424374
15 -.0003725358904100445 -.00744069458512323 -.02398704717542 -.0003577376135728
77 -.0074414208274306 -.0239565146995982 -.0003355059791928635 -.007442445214490
77 -.0239104943966099 -.0003280897312818215 -.00744277584744879 -.02389511736407
12 -.0003169568513297555 -.00744325548071407 -.02387199641794925 -.0003132444733
358585 -.00744341263910754 -.02386428020302295 -.000305816889146019 -.0074437215
0516221 -.02384882930739905 -.0003011624814230305 -.00744391085963626 -.02383913
77135478 -.0001206305165945086 -.00745114727578019 -.0234629826856247 6891628586
72029e-19 -.00745239031367898 -.02305339478514215 .0003701061660826295 -.0074414
7929757895 -.0223801831249348 .000473308331106213 -.00743570855970471 -.02214597
426995175 .000632155177654987 -.00742332139083673 -.0217799535351063 .0006857775
84792238 -.00741857025915157 -.02165549538142935 .00076719627326576 -.0074104422
1182043 -.0214651312878212 .00079449998298521 -.00740756595853514 -.021401063779
43635 .00083569832683189 -.00740299258541999 -.0213040433010859 .000849471569183
622 -.00740142496146836 -.0212715499390069 .000870191674662386 -.007399007690300
29 -.02122258009194505 .000877108416676981 -.00739819096066172 -.021206218508933
9 .000887498532535406 -.00739694927122007 -.02118161868343135 .00089096440495231
5 -.00739653260890631 -.02117340916643285 .000897901141035955 -.0073956937298966
6 -.0211569709821073 .000902406161998711 -.00739514497204417 -.0211462894586778
 .000982899667010352 -.00738529565679864 -.0209553717078399 .001069344747047376
 -.00737347854841831 -.02074839926698715 .001211329826229844 -.00735101871002188
 -.0204051804911022 .001260709781221856 -.00734274045382802 -.0202853142133729 .
001337809645374242 -.00732894583033136 -.02009732476812755 .001364014481242982 -
.00732411792672761 -.02003329661493715 .001404072087227052 -.00731650642733834 -
.01993520687798875 .00141754967367335 -.00731390764410512 -.01990216904781215 .0
01437952688353112 -.00730991382247532 -.0198521004257565 .001444784798579758 -.0
0730856660688953 -.0198353255722728 .001458511066639192 -.00730583974845048 -.01
98016052397086 .00146650546747509 -.00730423829169214 -.01978195394917325 .00156
552800288958 -.00728427490618673 -.01953842928196045 .001658365952388335 -.00726
370161811007 -.0193090773463651 .001796981249705085 -.0072301879709626 -.0189648
2106976185 .001843079419853755 -.00721857451013604 -.01885003091535905 .00191205
361389237 -.00720049414305502 -.01867778859045235 .00193501616900622 -.007194357
32724834 -.01862036496659965 .001969415159740725 -.00718498748504096 -.018534215
257495 .00198087401637141 -.00718183676804627 -.01850549630890585 .0020037765199
84055 -.00717548053370346 -.01844805365395235 .002016592008568185 -.007171887202
88338 -.0184158839922632 .002107168634237505 -.00714628159679616 -.0181883628229
185 .00219612539091588 -.00711968649645813 -.0179656391448277 .00234168682087537
5 -.00707259524277029 -.0176008296696816 .0023930314800324 -.00705538240442702 -
.0174720090906061 .002487901131926825 -.00702249019186796 -.01723407363860065 .0
02533688004336225 -.0070060788293379 -.0171192945880118 .002599929756389275 -.00
698164873997504 -.01695340902524935 .00262160393796655 -.00697353643206553 -.016
8991610065153 .002653509955223015 -.00696143047884263 -.0168193597316945 .002666
273821647605 -.00695655523224352 -.01678744675038285 .00269108799384484 -.006946
99375274242 -.016725438428106 .00270341127353206 -.00694220716007304 -.016694658
9008564 .00276460996672314 -.00691825093557389 -.01654188443405255 .002812232134
197475 -.00689901185484296 -.01642325900283065 .00290483904630643 -.006860533817
78198 -.0161931964248292 .00294982381550885 -.00684129485848757 -.01608175927804
97 .00301535223746733 -.00681254136536643 -.0159199947712122 .003036870276588405
 -.00680297429235802 -.01586697180448835 .003068664007086735 -.00678866233410073
 -.0157887851577355 .00307918136355986 -.00678389811912599 -.01576294757604005 .
00309483705411471 -.00677676298084657 -.0157245281543301 .003100035560328385 -.0
0677438646519593 -.01571177783889895 .00310780329496029 -.00677082467603589 -.01
56927366034606 .003110387535725975 -.00676963791035267 -.0156864035645992 .00311
5546019282535 -.00676726540497832 -.0156737655661125 .003117252379594185 -.00676
648002508113 -.01566958565523915 .00334066592182134 -.00666341791486323 -.015122
547685892 .003544270644935265 -.00655650920927783 -.01463740466093704 .003826213
69486195 -.00639330748636608 -.0139899085869541 .003916291159387305 -.0063384251
4556122 -.01378744630620136 .00404574109928092 -.00625596486565691 -.01350380750
093464 .004087947004067765 -.00622845477158831 -.01341260366848946 .004149865758
666435 -.00618722305016514 -.0132808115737873 .00417027367448171 -.0061734846797
5873 -.0132377164845475 .00420054141845622 -.00615289368465412 -.013174327264179
22 .004210573312287575 -.00614603277764884 -.01315340642630502 .0042255355504044
85 -.00613574656767931 -.01312233852286658 .004230508696051275 -.006132318689318
2 -.0131120347806159 .00423794706791574 -.00612717828475931 -.0130966575055831 .
004240422967439045 -.00612546505206219 -.01309154480362938 .00424536765998594 -.
00612203907847421 -.013081345512503 .00424705123018663 -.00612087179346227 -.013
07787493101528 .00430230917126764 -.00608248680522639 -.0129641527430749 .004353
440307626445 -.00604598546787299 -.01286160476536774 .00442883142353622 -.005990
7364254612 -.01271450980345624 .00445374422126573 -.00597223721959784 -.01266659
931692728 .004490788379658795 -.00594437200030613 -.01259641533829614 .004503082
26083621 -.00593506419091799 -.0125733009706128 .00452144200309022 -.00592107434
611619 -.0125390498568784 .00452754840400878 -.00591640637598624 -.0125277028919
3202 .00453973421018952 -.00590706122003894 -.01250514910796944 .004544491431018
79 -.00590340450353999 -.01249636975662782 .00461098439890092 -.0058520848601449
3 -.01237429183309708 .00466699796964166 -.00580743779095065 -.01227566899063642
 .00474659185762401 -.00574225928300331 -.0121425710279621 .00477238539002993 -.
00572083138423362 -.01210067775724012 .0048099950021437 -.00568917538741807 -.01
20415469264113 .00482235142170956 -.00567870433906914 -.0120224548286774 .004840
61908350627 -.00566312377929811 -.01199474395089006 .0048466638092372 -.00565795
125999579 -.0119856615364299 .0048586648023026 -.00564764896918386 -.01196780579
711402 .00486324496678159 -.00564370810419353 -.01196103851437114 .0048996869938
0115 -.00561222342027071 -.01190791440354014 .00492836690618627 -.00558705001372
344 -.01186816459016124 .00497068790505553 -.00554933498763541 -.011812664083021
74 .00498467842989981 -.00553677081782329 -.01179485128279672 .00501242851888216
 -.00551166131776117 -.01176060041998964 .00502496294450906 -.00550024136829581
 -.011745576549737 .00505470340269238 -.0054729225477812 -.011711246777557 .0050
6955086537397 -.00545917258636512 -.01169475942502966 .00509178606187198 -.00543
84113053547 -.0116710446965827 .00509919179425466 -.0054314681553992 -.011663309
17049102 .00511399094912194 -.00541753632659796 -.01164817688508904 .00511965984
854225 -.00541218448045629 -.0116424673585104 .00513788311784999 -.0053948878470
8076 -.0116246381412077 .00514625789066988 -.00538689538442072 -.011616665445874
52 .00515772889406395 -.00537590556979303 -.01160611927285196 .00516137067874471
 -.00537240875015531 -.01160283936017398 .00516829254909126 -.00536575019816975
 -.0115967504914771 .00517039815105856 -.00536372242623744 -.01159491648382576 .
00518322211879679 -.00535134092466407 -.0115842712056549 .00519139937971605 -.00
534340634652666 -.01157811707771886 .00520701901451979 -.00532818654762077 -.011
56769427020254 .0052134877196535 -.00532185806443078 -.01156388304232808 .005237
64625440487 -.00529811962467986 -.01155253282100334 .00525359709255287 -.0052823
0224328134 -.0115493194554207 .00528519220177153 -.0052506897442706 -.0115515996
2152318 .0052988700913556 -.00523689321328292 -.01155617359291554 .0053324650776
5809 -.00520268113264195 -.01157192474364826 .00534734169422607 -.00518737857138
68 -.01158112162376302 .00536966697399283 -.00516423193687441 -.0115972136218449
 .00537713096898372 -.00515646001305137 -.01160302886516934 .00539210223671419 -
.00514080254363299 -.0116155618397458 .00540054253540471 -.00513193260285462 -.0
1162316806304468 .00542032837513869 -.00511105742224613 -.01164200951255168 .005
43382062003859 -.00509671480715359 -.01165620476186046 .00545449745053348 -.0050
7455019200496 -.01167994906027978 .0054614627952117 -.00506705353354009 -.011688
27239716226 .00547553716272249 -.00505184126382526 -.01170573621241258 .00548419
035264973 -.00504244243093035 -.01171693047342882 .00550109663569087 -.005024013
71198002 -.01173941627281524 .00551317021889014 -.00501077055712637 -.0117562929
195847 .00553245424975461 -.00498944303845906 -.01178443706050664 .0055390778219
9645 -.00498209003260196 -.01179428996927524 .00555271044137228 -.00496689147912
052 -.01181493884373506 .00556092517076771 -.00495769024569905 -.011827621940962
9 .00561486291282506 -.00489704190400031 -.01191204520450544 .00566147680833509
 -.00484305174985544 -.0119920868804291 .0057294532292561 -.0047620487365776 -.0
1211964755681 .0057517879985192 -.00473504471207973 -.01216341747601952 .0057848
1083763299 -.00469454651421517 -.01223094689545766 .00579573856669691 -.00468104
841791192 -.01225376912537436 .00581201119291856 -.00466080474268906 -.012288471
10540538 .00581741557387064 -.0046540574289361 -.0123001165379417 .0058281848245
6034 -.00464056420726106 -.012323563614733 .00583419839084896 -.0046329997103974
5 -.01233680699588476 .00587646680240699 -.00457966128236177 -.01243074911484266
 .00591442919560429 -.00453057097921643 -.01252068966917024 .00597180213679402 -
.004454333930664155 -.01266525517354244 .00599099788724083 -.00442848800178997 -
.01271505278714666 .00601987801170646 -.004389058457221045 -.0127921628757732 .0
0602951912852594 -.004375805168957595 -.0128182685166854 .00604399976406506 -.00
4355758808917855 -.01285803039510876 .00604882980213677 -.004349048951095305 -.0
128713849240924 .00605849574934983 -.004335573550218135 -.01289829512107802 .006
06426814766126 -.00432749316295639 -.0129144938819557 .00613060434911915 -.00423
435618611866 -.0131017173407586 .00619320301002315 -.004142450687082715 -.013294
27480469104 .0062866622047055 -.003997958057370715 -.01360763172523722 .00631774
143359052 -.00394868843346539 -.0137161708195272 .00636415742993769 -.0038730962
41838225 -.01388510964212404 .00637959557628111 -.003847617577614565 -.013942444
27984996 .00640269010318222 -.00380897422250807 -.01402997878172932 .00641037782
724848 -.00379602221280401 -.01405941237323752 .00642189222155384 -.003776487445
60225 -.01410394589682244 .0064257274875149 -.00376995806454563 -.01411885426073
784 .00643339203398093 -.00375686365061974 -.0141487987006762 .00643796136194966
 -.003749025369139 -.0141667553725327 .00649042527204979 -.00365876142806653 -.0
1437380408866662 .00653976959221845 -.00356999972633794 -.01458126272144314 .006
61314760039089 -.003430965593937615 -.01491133454993656 .00663749997007619 -.003
383639222766765 -.01502450580598915 .00667378953000442 -.00331115740638454 -.015
1989836599002 .0066858461826115 -.003286748112333595 -.01525792977284255 .006703
86122778205 -.003249758871286885 -.01534752918471415 .00670985458503053 -.003237
366575757775 -.01537759236241435 .00671882584794584 -.003218684040022745 -.01542
29821895792 .00672181313995489 -.003212440846134805 -.01543816130873655 .0067277
8125003608 -.003199923050644885 -.01546861790058945 .00673129610776926 -.0031925
2021561401 -.0154866443620804 .00677283446692214 -.003104764625948035 -.01570046
459345665 .0068120851149549 -.00301791908611337 -.01591391853655045 .00687053635
708058 -.00288109180207144 -.01625241650977125 .00688994860841197 -.002834389805
306065 -.0163683020106082 .00691887104141104 -.002762677661448935 -.016546709526
5086 .00692847915034166 -.00273849711085942 -.01660694190924955 .006942830769979
81 -.00270180927160812 -.0166984352995223 .00694760454976374 -.00268951049120815
5 -.0167291238989734 .00695474861773857 -.002670957801916295 -.0167754430021904
 .00695712720660482 -.00266475615247522 -.0167909304039361 .00696069075494472 -.
002655427516293005 -.01681423305756475 .00696187788188715 -.002652313610568925 -
.01682201253394265 .00696425065992038 -.002646077073124915 -.0168375953370351 .0
0696571841507959 -.00264220995630971 -.0168472593428217 .00699551060490607 -.002
563587051631905 -.01704376024558355 .00702574949221826 -.002480037941855415 -.01
72532961662096 .0070719959291522 -.0023434343618217 -.01759608443316145 .0070875
5726785445 -.002296019964193535 -.01771509458648085 .00711095636300539 -.0022220
41522723225 -.0179007309129631 .00711876543777721 -.00219690592755071 -.01796379
65378744 .00713047165224805 -.002158484021167785 -.01806017524936715 .0071343724
8208004 -.00214555696905729 -.0180925981988857 .00714021910300541 -.002125986245
536275 -.01814167769169495 .00714216720546376 -.00211943264696774 -.018158111700
71995 .00714508785228794 -.00210955714950935 -.0181828739813903 .007146061150051
24 -.00210625780043324 -.01819114661946925 .00714800718446311 -.0020996440586492
95 -.0182077289846714 .00714931576494114 -.00209518238524872 -.01821891502010835
 .00716013767161524 -.002058213522056485 -.018311598396746 .00717166265778148 -.
00201792371140213 -.0184125822272172 .00719054445841112 -.001949137177606345 -.0
185846865986718 .00719710291576052 -.001924816168147555 -.01864549282678125 .007
20727462489366 -.00188623153315458 -.0187418593253824 .0072107207891296 -.001873
019461257035 -.0187748410176556 .00721596489490051 -.00185267365874883 -.0188256
0284517465 .00721772540193905 -.001845803775241335 -.0188427383358659 .007220383
760436 -.00183536678640944 -.01886876389418005 .00722127281262442 -.001831865762
86262 -.0188774928006643 .00722305659381554 -.00182481962123238 -.01889505805439
195 .00722371517810706 -.001822213108509085 -.01890155522823215 .007242986660887
6 -.00174561466618693 -.0190924523256753 .00725680644405529 -.001686273199217135
 -.0192396748903482 .00727249318313999 -.00161675822818456 -.0194118407997411 .0
072768751935789 -.00159683374367036 -.0194611181132693 .00728229868413431 -.0015
71845578298875 -.0195228670991576 .00728391451715982 -.001564332502990035 -.0195
4142226371965 .00728606167351704 -.00155428987258065 -.01956621326446175 .007286
73126766217 -.00155114681984504 -.01957396997369225 .00728766766490925 -.0015467
3923522887 -.0195848446010128 .00728796846338132 -.00154532120572579 -.019588342
7373654 .00728840279475216 -.00154327093845364 -.01959339983276305 .007288544760
7185 -.00154260031217016 -.0195950538463737 .00728882309155329 -.001541284656429
195 -.0195982985038846 .0072887317051199 -.001541717609083405 -.0195972310439552
 .00731221788375697 -.001430553895690008 -.01987134013080475 .007331218138968 -.
001328495597281994 -.02012075011523395 .0073549994374876 -.001186917546773912 -.
0204641420325592 .00736213791902755 -.001141641304154488 -.02057348549511455 .00
737182660083354 -.001076639433040022 -.0207298199241179 .00737488618184789 -.001
055457469361038 -.02078065127298075 .00737923979859568 -.001024416497832676 -.02
08549781050676 .00738065170280453 -.001014191498105464 -.0208794336838953 .00738
271292825517 -.000999037440344019 -.02091563700433505 .00738339056436608 -.00099
4016661109755 -.02092762476984795 .00738439314505111 -.000986531406725448 -.0209
454864061669 .0073847250263306 -.000984043974324627 -.02095142028294815 .0073853
842114142 -.000979084423179111 -.0209632480325271 .00738560029352744 -.000977455
5927268 -.0209671319837167 .00739999687881503 -.000868299979928914 -.02122729713
338435 .00741110712761897 -.000766537978105679 -.0214668731166047 .0074242976114
2246 -.000620243749873828 -.0218071790303856 .00742811469662576 -.00057253634794
1055 -.02191743799147095 .00743306515226374 -.000502582228284809 -.0220780619178
365 .00743458606873438 -.000479531976695324 -.02213080914074795 .007436685029082
57 -.000445360540172055 -.02220873884629955 .00743735427756149 -.000434037382378
6765 -.0222345168933475 .00743831394930034 -.000417153888223519 -.02227288618171
545 .00743862647288685 -.0004115429304489205 -.0222856263141375 .007439237018521
2 -.0004003548038917605 -.02231100731824685 .00743948274263005 -.000395777301574
452 -.02232138443691375 .00744531688395132 -.00028425865423469 -.022573919340703
5 .00744842265764311 -.000182354250423112 -.0228008495670587 .00744980796155536
 -589144160412768e-19 -.02307107524613515 .00744996007942948 -3442332454749605e-
20 -.02312444852675705 .00745002614556886 1416265180679402e-20 -.023229851377614
15 .00744992691270433 424174584210111e-19 -.0232908678933259 .00744918570798098
 .0001223653123746018 -.0234625737900066 .00744812364965366 .0001752222200018795
 -.02357492273682745 .00744491987860263 .000280029870013668 -.0237953773285364 .
00744277816852658 .000331980615369117 -.0239034829734246 .00743879763572699 .000
409211721999442 -.02406245896430735 .00743734279271248 .000434839606817071 -.024
1149205485267 .00743497371164974 .000473105941697523 -.02419281730574335 .007433
97083598862 .000488652334752679 -.0242243718255447 .00743204500223086 .000517117
568260703 -.02428194013688005 .00743104253920833 .0005313277239538 -.02431058389
988195 .00742166765496103 .000659015086558315 -.0245671142329065 .00741082621549
181 .000771062735385054 -.0247861560649832 .00739107478724814 .0009368079973158
 -.02510124111718045 .00738390943278554 .000991668961478381 -.02520402318525995
 .0073723231443819 .001073362899953092 -.0253548268633997 .00736832133794697 .00
110049464289155 -.02540453318544975 .00736004396844749 .001154556443313766 -.025
5028226882233 .00735610286001722 .00117949055536837 -.0255478512937191 .00733111
191495835 .001331335497935554 -.02581955515317035 .00730821315727324 .0014516743
91981582 -.0260269749306658 .00726968923433044 .001630284625266165 -.02632318963
181065 .00725615203292317 .001689505182354535 -.0264194420380092 .00723482587887
88 .001777839144531925 -.02656009190603245 .00722754710601804 .00180720099655388
 -.02660635373849445 .00721265340910587 .001865755453366955 -.02669763448966025
 .00720358326969413 .00190054240601574 -.02675130838511395 .00715913025325813 .0
0206594476803841 -.02700340859271405 .00712042572333818 .00219539396644975 -.027
19136883054515 .007058200014425 .002385108350525375 -.0274527292949184 .00703676
316520826 .00244760377425697 -.02753641946764725 .0070091540376206 .002524782848
45325 -.02763674470598055 .0070035915556948 .002540171662650765 -.02765659537976
83 .00699238665675694 .00257085503230752 -.02769586797958605 .00698572987578548
 .002588901309112355 -.0277187869797168 .00696661249455714 .00264010187184935 -.
02778320600784885 .00695356725961878 .002674275749159435 -.02782545296713235 .00
688681714389238 .00284531620245306 -.02803319246619385 .00682853870184373 .00298
2699418321845 -.0281881991139038 .00674925126539191 .00315460629802206 -.0283679
762341172 .00673307192122156 .0031889963515525 -.0284032325986887 .0067000614556
466 .003257780182442665 -.02847234720888925 .00668405347593468 .0032905307518850
45 -.02850463327156145 .00662941078731362 .003400009794996515 -.028610159161067
 .00659167941851764 .00347260603410105 -.0286768286910994 .00647457672056359 .00
36890753838696 -.02886579409228265 .00639129481626714 .00383162974890213 -.02897
70467745195 .00628070503369971 .00400711433293696 -.02909770731245895 .006258262
86170261 .00404207578226852 -.02912091915430405 .00621273144777864 .004111714804
5007 -.0291655023065085 .00618823465186931 .004148515732052415 -.029188195147173
55 .0061141846261127 .004257577938280985 -.0292526126612483 .00606339962250921 .
00432960634611954 -.0292914821921787 .00590682444025103 .00454347327608149 -.029
39586434961175 .0057968114741144 .00468309372028041 -.0294491505407561 .00556577
362771494 .0049554569904689 -.02952311909542285 .00544046669559297 .005092837040
13071 -.0295447844316692 .00524896002322684 .00528764696442212 -.029551006959709
75 .00518408302242271 .00535126131488601 -.0295488477243047 .00508529497372248 .
00544466056252588 -.02953925875406915 .00505212020382983 .00547545664105812 -.02
953500407780265 .00498529480097465 .00553636882165812 -.0295243780195603 .004950
61522643884 .00556738911582722 -.0295177810022762 .0046549461077351 .00582721105
84709 -.0294529441065768 .004379371868334885 .00603652083681218 -.02933428227630
275 .003952616352210615 .00631730317586903 -.0290647459797464 .00380812947216785
 .00640537726083166 -.02895964328903675 .003588734456261315 .0065292064590604 -.
02877910336518595 .003515158430539715 .00656910311748066 -.02871510907593795 .00
34042115529778 .00662688330533627 -.0286133961701194 .003367132103899535 .006645
7992687525 -.02857853828952215 .00331137750202518 .0066736579677488 -.0285248211
006396 .00329277006225875 .00668285832845421 -.0285066769763476 .003255511742181
345 .00670108748022414 -.0284699119384348 .00323516014737079 .00671093085270975
 -.0284495732268498 .00308242080174524 .00678408753600574 -.02829529963395995 .0
02946406066266025 .00684417402454967 -.02814713446536385 .00274258750177578 .006
92719968612972 -.02790833708342865 .002674681362067365 .00695369126272017 -.0278
259796846101 .002572939002368455 .00699169475388811 -.02769830617912195 .0025390
4432363832 .00700407362493789 -.02765505877608255 .002488239510695505 .007022213
85979176 -.02758915331970835 .002471310771800155 .00702818926058023 -.0275670124
422811 .00243746700683364 .0070399982815302 -.0275223859034883 .0024186989750240
7 .00704646352715763 -.02749741699787185 .00228320834305654 .00709264758946124 -
.02731584371611625 .00216007377888253 .0071311757633387 -.02714150478892625 .001
971452361026825 .00718471622353055 -.0268605857163636 .00190792571743448 .007201
85430195123 -.0267637109118798 .001811676457266545 .00722643929585183 -.02661354
60347097 .00177943351621208 .00723444726800065 -.0265626822972456 .0017308320755
2859 .00724617126863191 -.02648517352343835 .001714592092258085 .007250031275638
85 -.02645913507090075 .001690173223229885 .00725574836668283 -.0264197741001916
 .00168202378464791 .00725764191043786 -.0264066032279714 .001665705337791545 .0
0726140453630825 -.0263801603862301 .00165596344746067 .00726363070009752 -.0263
643263235767 .001437969411553126 .00731312053626114 -.02600923229728025 .0012192
75061336376 .00735306636761705 -.02562708126315345 .000881204762071986 .00739857
468285251 -.02499712856265875 .000766847113436875 .00741134178200001 -.024777689
9709431 .000592962690048304 .00742659280050159 -.02443435054604345 .000534610157
760688 .00743102652568437 -.0243175404815226 .0004465164031276345 .0074366651742
0876 -.0241387800004097 .000417057676248176 .00743837606759611 -.024078602275983
5 .0003727312346347715 .00744068480274522 -.0239874493432613 .000357932696653054
 .0074414114470324 -.02395691730800675 .0003357006712231745 .00744243643534695 -
.0239108976686042 .0003282842930733425 .00744276726843722 -.0238955208577166 .00
031715121793091 .00744324720147495 -.02387240024475495 .0003134387749015285 .007
44340445972158 -.02386468414099605 .000306011060696846 .00744371352534111 -.0238
4923346793485 .000301356664699817 .00744390300097152 -.0238395422076729 .0001208
154921970372 .00745114449988864 -.02346337998524045 -687374707590512e-19 .007452
39204860169 -.02305379006538315 -.0003699322488884685 .00744148796630884 -.02238
05829727883 -.000473135324012863 .00743571957027926 -.02214637690645525 -.000631
982469294378 .00742333609633635 -.0217803622537534 -.000685604798402159 .0074185
8622680491 -.02165590644398575 -.000767023106895094 .00741046013682834 -.0214655
463410337 -.000794326646141397 .00740758454669078 -.0214014802419996 -.000835524
669085538 .00740301218671394 -.02130446199637335 -.000849297793604948 .007401444
90354505 -.0212719693983187 -.000870017706109984 .00739902814845733 -.0212230007
26968 -.000876934381095836 .00739821159166328 -.0212066395408063 -.0008873243923
64287 .00739697016275296 -.02118204031799655 -.000890790229243405 .0073965535874
9374 -.0211738310031321 -.000897726892904098 .00739571488302103 -.02115739322554
745 -.00090223068139081 .00739516638366041 -.0211467147772006 -.0009827624014874
2 .00738531431918707 -.02095570909349585 -.001069225933754658 .00737349577627415
 -.02074869394413445 -.001211211128922332 .00735103826790551 -.02040547494507525
 -.001260586532059078 .00734276154714455 -.02028561923288605 -.00133767276347508
4 .0073289707983874 -.0200976615958479 -.001363871921249564 .00732414444900738 -
.0200336467053762 -.001403919322530076 .0073165357354216 -.01993558085248 -.0014
17393226171464 .00731393795657761 -.01990255164864985 -.001437790296659944 .0073
099457631638 -.01985249696360745 -.00144462035549376 .00730859911059137 -.019835
7269220438 -.001458342381107506 .00730587342008535 -.0198020165458175 -.00146633
2415424432 .00730427303392067 -.01978237571028635 -.001565353501684855 .00728431
238350912 -.01953885104444205 -.001658190143429885 .00726374173041782 -.01930949
827608695 -.001796803568752255 .00723023212316275 -.0189652394992725 -.001842901
129840515 .00721862002353309 -.018850448302954 -.00191187443335494 .007200541719
60095 -.01867820410240585 -.00193483669547168 .0071944055950693 -.01862077980121
14 -.00196923525255844 .00718503679504901 -.0185346289979021 -.00198069396561451
5 .00718188642632909 -.01850590967154605 -.002003596184040735 .00717553089028326
 -.0184484662349948 -.00201641057529316 .00717193821696126 -.01841629847784885 -
.00210699453682802 .0071463330016057 -.0181887527813714 -.002195953365683865 .00
711973951189254 -.01796602406236795 -.002341511482216005 .00707265328246876 -.01
760123216732755 -.00239284878397664 .00705544430566203 -.01747243455701895 -.002
487702691310295 .00702256042857053 -.0172345508549425 -.00253349043186543 .00700
615034091846 -.01711977744058425 -.00259974632040126 .0069817170639848 -.0169538
699740667 -.002621427353231865 .00697360284470633 -.01689960959439755 -.00265334
682229925 .00696149266620217 -.01681978218864875 -.002666100308188955 .006956621
71715128 -.01678789825416185 -.00269089911721679 .00694706689976626 -.0167259344
405461 -.002703215426796405 .00694228340986327 -.0166951754175099 -.002764382805
385125 .00691834149849644 -.0165424947211869 -.00281199123651891 .00689911002003
418 -.0164239163044747 -.00290459275004041 .00686063807085083 -.0161938917517428
5 -.002949585856535065 .00684139759728512 -.0160824456157231 -.0030151429211763
 .0068126340439791 -.0159206256222129 -.00303667319735208 .00680306232061906 -.0
158675771594627 -.003068489266139215 .00678874133289995 -.01578934176796725 -.00
3079014732500345 .00678397376585401 -.01576348618790705 -.00309468357721049 .006
7768330731715 -.01572503714347425 -.003099886633030395 .00677445461834157 -.0157
122765162729 -.003107661438613645 .00677088978726993 -.0156932191568852 -.003110
248077453495 .00676970198542601 -.0156868806339917 -.003115411439208 .0067673273
6309068 -.01567423144867615 -.003117119416734205 .00676654128027748 -.0156700478
2599745 -.0033407529184717 .00666338289642671 -.0151225026505716 -.0035444510553
34985 .00655641124183858 -.01463710426369248 -.003826372684305405 .0063932122203
744 -.0139895912082995 -.003916416133950695 .00633834681232674 -.013787184277322
78 -.004045777864747495 .00625594080702652 -.01350372001208912 -.004087948169111
43 .00622845360804842 -.01341258961221648 -.00414980461547709 .00618726395902125
 -.01328093054521536 -.004170190277235565 .00617354090050415 -.01323788361168296
 -.00420042246113665 .00615297486567397 -.01317457234458632 -.00421044213844057
 .00614612261080101 -.0131536784444211 -.004225385512960125 .00613584988440115 -
.01312265237747378 -.00423035228093973 .00613242658478977 -.01311236281904142 -.
00423778095234137 .00612729317559106 -.013097007177218 -.004240253596050055 .006
12558229588645 -.01309190174591438 -.004245191732436635 .00612216107084292 -.013
08171711524884 -.0042468409632084 .00612101770661175 -.01307831760001416 -.00430
257008535845 .00608230787687157 -.01296363955220326 -.004353914202655805 .006045
64417419901 -.01286063555555964 -.00442929688995189 .00599039227863594 -.0127135
2198606764 -.00445415223432141 .0059719322172313 -.01266571620048254 -.004491030
523701825 .00594418888231249 -.01259585562847326 -.00450325583401238 .0059349322
2774873 -.0125728767888649 -.00452149308524914 .0059210352721191 -.0125388705560
4444 -.00452755538339188 .00591640095779191 -.0125276121495363 -.004539646487177
97 .0059071285591643 -.01250524934538406 -.00454436060634403 .00590350508887409
 -.0124965563458886 -.00461030167692059 .00585261483086148 -.0123756072236421 -.
0046660820725693 .00580817371345286 -.01227766050173814 -.00474568665145555 .005
74300741376816 -.01214508583235496 -.00477154384392619 .00572153420073414 -.0121
0328517813936 -.00480933610532727 .00568973262044585 -.01204417055018414 -.00482
176793622732 .00567920011301612 -.01202506339976042 -.00484630422190736 .0056582
7671144095 -.01198804455003574 -.00485724744953947 .00564888901299786 -.01197181
63503439 -.00489655910290991 .00561492728542521 -.0119148239302977 -.00492378275
607129 .00559108998841107 -.01187689666509266 -.00496607070871833 .0055534671771
6812 -.01182010728952378 -.00498040868975349 .00554061504802144 -.01180119441804
06 -.00500226898098364 .0055208605759177 -.01177285049137546 -.00500961462598786
 .00551419636942233 -.0117634067459137 -.00502442200091559 .00550070757795552 -.
01174452771517674 -.00503042547925095 .0054952222944497 -.01173692153126182 -.00
505735696878687 .00547048761639393 -.01170314106163516 -.00507369319061541 .0054
5532267871819 -.01168342477678844 -.00509582669963937 .00543462531161083 -.01165
8056391875 -.00510280929896304 .00542806773072757 -.01165030127062996 -.00511269
64654262 .00541875035041806 -.01163972009935156 -.00511589439233486 .00541573104
747801 -.01163636829402362 -.00512209559749009 .00540986644033965 -.011630015186
89744 -.00512385083153297 .00540820538215172 -.01162822742676354 -.0051612408140
935 .00537272672080317 -.0115918711014842 -.00519050693788802 .00534443182039494
 -.01157151363624314 -.00523607848624778 .00529966371807038 -.01155644147751852
 -.00525171792301194 .00528417217664218 -.0115542623784813 -.00527582935246875 .
00526006215053113 -.01155526116073188 -.00528397519065425 .00525188001271918 -.0
115563053266165 -.00530048052803803 .00523522145236841 -.01155981613532118 -.005
30989508039307 .00522566992247757 -.01156267888844394 -.00533212310140931 .00520
301939697465 -.01157102420139944 -.00534705633416716 .00518767366404749 -.011578
78560023226 -.00536962007719414 .00516428093716306 -.01159372448377524 -.0053771
6863759491 .00515642100657684 -.01159925357583854 -.00539231902609924 .005140575
4225543 -.01161141068839634 -.00540105708979852 .00513139078377194 -.01161910786
964442 -.00542053169651826 .00511084067245406 -.01163743284151422 -.005433914470
68094 .00509661466852043 -.01165157745062992 -.00545457063384991 .00507447150833
026 -.0116756863061072 -.00546155300752109 .00506695642083984 -.0116842045815669
 -.00547216972187069 .00505548075767329 -.0116977049802074 -.005475732484709 .00
505162169746468 -.0117023256106627 -.0054829053278879 .00504383556272524 -.01171
180786672366 -.00548754298508268 .00503878823221908 -.01171807845439094 -.005500
572781115 .00502458325397554 -.0117359442599867 -.00551221850417786 .00501181738
003207 -.01175272913272058 -.00553147646253996 .00499052699787452 -.011781644784
20732 -.00553819390919777 .0049830731932936 -.01179190639176724 -.00555221657607
556 .00496744414341505 -.0118136757210157 -.00556049545971908 .00495817400932225
 -.01182673869633672 -.00559359937528381 .00492094851194647 -.0118796163219386 1
27 2 1139 2 2 127 392 1140 2 2 2 2 2 2 2 2 2 2 2 2 2 2 2 2 2 2 2 2 2 2 2 2 2 2 2
 2 2 2 2 2 2 2 2 2 2 2 2 2 2 2 2 2 2 2 2 2 2 2 2 2 2 2 2 2 2 2 2 2 2 2 2 2 2 2 2
 2 2 2 2 2 2 2 2 2 2 2 2 2 2 2 2 2 2 2 2 2 2 2 2 2 2 2 2 2 2 2 2 2 2 2 2 2 2 2 2
 2 2 2 2 2 2 2 2 2 2 2 2 2 2 2 2 2 2 2 2 2 2 2 2 2 2 2 2 2 2 2 2 2 2 2 2 2 2 2 2
 2 2 2 2 2 2 2 2 2 2 2 2 2 2 2 2 2 2 2 2 2 2 2 2 2 2 2 2 2 2 2 2 2 2 2 2 2 2 2 2
 2 2 2 2 2 2 2 2 2 2 2 2 2 2 2 2 2 2 2 2 2 2 2 2 2 2 2 2 2 2 2 2 2 2 2 2 2 2 2 2
 2 2 2 2 2 2 2 2 2 2 2 2 2 2 2 2 2 2 2 2 2 2 2 2 2 2 2 2 2 2 2 2 2 2 2 2 2 2 2 2
 2 2 2 2 2 2 2 2 2 2 2 2 2 2 2 2 2 2 2 2 2 2 2 2 2 2 2 2 2 2 2 2 2 2 2 2 2 2 2 2
 2 2 2 2 2 2 2 2 2 2 2 2 2 2 2 2 2 2 2 2 2 2 2 2 2 2 2 2 2 2 2 2 2 2 2 2 2 2 2 2
 2 2 2 2 2 2 2 2 2 2 2 2 2 2 2 2 2 2 2 2 2 2 2 2 2 2 2 2 2 2 2 2 2 2 2 2 2 2 2 2
 2 2 2 2 2 128 2 1141 0 1 128 392 1142 -.00048828125 0 .001953125 .00390625 .005
859375 .0068359375 .00732421875 .0078125 .01171875 .013671875 .0146484375 .01513
671875 .015625 .0234375 .02734375 .029296875 .0302734375 .03076171875 .03125 .03
90625 .04296875 .044921875 .0458984375 .04638671875 .046875 .0546875 .05859375 .
060546875 .0615234375 .06201171875 .062255859375 .0625 .0703125 .07421875 .07617
1875 .0771484375 .07763671875 .077880859375 .078125 .08203125 .083984375 .084960
9375 .08544921875 .085693359375 .0859375 .08984375 .091796875 .0927734375 .09326
171875 .093505859375 .0936279296875 .09375 .1015625 .10546875 .107421875 .108398
4375 .10888671875 .109130859375 .109375 .1171875 .12109375 .123046875 .124023437
5 .12451171875 .124755859375 .125 .140625 .1484375 .15234375 .154296875 .1552734
375 .15576171875 .15625 .1640625 .16796875 .169921875 .1708984375 .17138671875 .
171875 .1796875 .18359375 .185546875 .1865234375 .1875 .1953125 .19921875 .20117
1875 .2021484375 .203125 .2109375 .21484375 .216796875 .2177734375 .21875 .22656
25 .23046875 .232421875 .234375 .2421875 .24609375 .248046875 .25 .265625 .27343
75 .27734375 .279296875 .2802734375 .28125 .2890625 .29296875 .294921875 .295898
4375 .296875 .3046875 .30859375 .310546875 .3115234375 .31201171875 .3125 .32812
5 .3359375 .33984375 .341796875 .3427734375 .34326171875 .343505859375 .34375 .3
59375 .3671875 .37109375 .373046875 .3740234375 .37451171875 .374755859375 .375
 .3828125 .38671875 .388671875 .3896484375 .39013671875 .390625 .3984375 .402343
75 .404296875 .4052734375 .40625 .4140625 .41796875 .421875 .423828125 .42480468
75 .42578125 .4296875 .43359375 .435546875 .4365234375 .43701171875 .43725585937
5 .4375 .453125 .4609375 .46484375 .466796875 .4677734375 .46826171875 .46850585
9375 .46875 .47265625 .474609375 .4755859375 .47607421875 .4765625 .48046875 .48
2421875 .4833984375 .48388671875 .484375 .486328125 .4873046875 .48828125 .48925
78125 .48974609375 .490234375 .49072265625 .490966796875 .4912109375 .4916992187
5 .4921875 .4931640625 .494140625 .4951171875 .49560546875 .49609375 .4970703125
 .49755859375 .498046875 .4990234375 .49951171875 .5 .50390625 .505859375 .50683
59375 .50732421875 .5078125 .51171875 .513671875 .5146484375 .51513671875 .51562
5 .5234375 .52734375 .529296875 .5302734375 .53076171875 .53125 .5390625 .542968
75 .544921875 .5458984375 .54638671875 .546875 .5546875 .55859375 .560546875 .56
15234375 .56201171875 .562255859375 .5625 .5703125 .57421875 .576171875 .5771484
375 .57763671875 .577880859375 .578125 .58203125 .583984375 .5849609375 .5854492
1875 .585693359375 .5859375 .58984375 .591796875 .5927734375 .59326171875 .59350
5859375 .5936279296875 .59375 .6015625 .60546875 .607421875 .6083984375 .6088867
1875 .609130859375 .609375 .6171875 .62109375 .623046875 .6240234375 .6245117187
5 .625 .6328125 .634765625 .63671875 .640625 .64453125 .646484375 .6474609375 .6
484375 .65625 .66015625 .662109375 .6640625 .671875 .67578125 .677734375 .679687
5 .6875 .69140625 .6923828125 .693359375 .6953125 .703125 .705078125 .70703125 .
7109375 .71875 .720703125 .72265625 .7265625 .734375 .7421875 .74609375 .7480468
75 .75 .765625 .7734375 .77734375 .779296875 .7802734375 .78125 .7890625 .792968
75 .794921875 .7958984375 .796875 .8046875 .80859375 .810546875 .8115234375 .812
01171875 .8125 .828125 .8359375 .83984375 .841796875 .8427734375 .84326171875 .8
43505859375 .84375 .859375 .8671875 .87109375 .873046875 .8740234375 .8745117187
5 .874755859375 .875 .8828125 .88671875 .888671875 .8896484375 .89013671875 .890
625 .8984375 .90234375 .904296875 .9052734375 .90625 .9140625 .91796875 .921875
 .923828125 .9248046875 .92578125 .9296875 .93359375 .935546875 .9365234375 .937
01171875 .937255859375 .9375 .953125 .9609375 .96484375 .966796875 .9677734375 .
96826171875 .968505859375 .96875 .97265625 .974609375 .9755859375 .97607421875 .
9765625 .98046875 .982421875 .9833984375 .984375 .986328125 .9873046875 .9877929
6875 .98828125 .9892578125 .98974609375 .989990234375 .990234375 .9921875 .99316
40625 .99365234375 .994140625 .9951171875 .99560546875 .99609375 .9970703125 .99
755859375 .997802734375 .998046875 .9990234375 .99951171875 1 1.001953125 141 11
36 727 1143 294 282 141 1137 317 294 1144 282 141 1144 499 1137 1145 282 141 114
5 540 1144 1146 282 141 1146 546 1145 1147 282 141 1147 544 1146 1148 282 141 11
48 323 1147 1149 282 141 1149 527 1148 1150 282 141 1150 537 1149 1151 282 141 1
151 740 1150 1152 282 141 1152 734 1151 1143 282 141 1143 733 1152 1136 282 141
 292 813 1153 1154 261 141 1153 511 1155 292 261 141 1154 814 292 1156 261 141 1
156 540 1154 1157 261 141 1157 544 1156 1158 261 141 1158 320 1157 1159 261 141
 1159 249 1158 1160 261 141 1160 455 1159 1161 261 141 1161 596 1160 1155 261 14
1 1155 588 1161 1153 261 141 271 627 1162 1163 265 141 1162 864 1164 271 265 141
 1163 856 271 1164 265 141 1164 863 1163 1162 265 141 269 690 1165 1165 264 141
 1165 691 269 269 264 141 260 638 1166 1167 249 141 1166 238 1168 260 249 141 11
67 642 260 1169 249 141 1169 468 1167 1170 249 141 1170 336 1169 1171 249 141 11
71 856 1170 1172 249 141 1172 863 1171 1173 249 141 1173 864 1172 1174 249 141 1
174 422 1173 1175 249 141 1175 28 1174 1176 249 141 1176 690 1175 1177 249 141 1
177 691 1176 1168 249 141 1168 701 1177 1166 249 141 241 240 241 241 237 40 3 24
3 0 1 3 .000112478515493013 .1086221330056658 ??.00622002016139507 -.00907255523
269878 -.00577404528740626 .00515745069084019 -.0081193679126764 -.0059110383114
6354 .003809483295129105 -.00691016186670995 -.0062154013195809 41 1 244 L?.0062
2002016139507 -.00907255523269878 -.00577404528740626 41 1 245 L?.00380948329512
9105 -.00691016186670995 -.0062154013195809 204 12 246 4 162664710646441e-30 .56
2110186637229 -.003238307127636265 .004225954712593745 .3890392578379185 .566173
654394103 -.00181085487035873 .004088961688536465 .875870691801151 .573434762207
515 455751731415437e-33 .0037845986804191 141 234 696 234 234 232 19 17 30 0 1 0
 9 5 S0 141 19 262 19 19 6 74 4 CI16 index_map_offset0 0 1 dCCZ20 15 9 0 0 1178
 1179 976 1180 1181 1005 13 1025 2 0 0 0 0 0 0 0 0 0 0 0 81 2 1178 42 1182 1 0 1
179 0 0 0 1183 81 2 1179 46 1184 1 1178 1180 0 0 0 1185 81 2 1180 56 1186 1 1179
 1181 0 0 1187 0 81 2 1181 66 1188 1 1180 13 0 0 0 1189 81 2 13 2246 1190 1 1181
 2 0 0 0 0 80 2 1190 1191 1192 9000 0 0 0 0 3 5 0 0 0 FFTFFFFFFFFFFF9 1 79 16 11
92 BODY_RECIPE_200180 2 1188 1193 1194 9000 0 0 0 0 3 5 0 0 0 FFTFFFFFFFFFFF9 1
 82 1 1189 1 79 24 1194 BODY_IN_LIGHTWEIGHT_PERM80 2 1186 1195 1196 8004 0 0 0 0
 3 5 0 0 0 FFTFFFFFFFFFFF2 3 83 1 1187 1e3 79 16 1196 SDL/TYSA_DENSITY80 2 1184
 1197 1198 9000 0 0 0 0 3 5 0 0 0 FFTFFFFFFFFFFF9 1 82 1 1185 101 79 30 1198 LAS
T_BODY_MODIFYING_FEATURE_ID80 2 1182 1199 1200 9000 0 0 0 0 3 5 0 0 0 FFTFFFFFFF
FFFF9 1 82 1 1183 137 79 19 1200 ENT_TIME_STAMP_200180 2 12 1201 1202 9000 0 0 0
 0 3 5 0 0 0 FFTFFFFFFFFFFF9 1 82 1 14 105 79 12 1202 ATOM_ID_20011 0 
