# Supplementary material for: Multidirectional Piezoelectric Vibration Energy Harvester Based on Cam Rotor Mechanism
Source: Micromachines (Basel). 2023 May 30;14(6):1159. doi: 10.3390/mi14061159 (PMC10305283; doi:10.3390/mi14061159)
Supplement: Supplementary file 1 [file micromachines-14-01159-s001.zip › x-t files for the compnents in protype/Driving fork.x_t]

**ABCDEFGHIJKLMNOPQRSTUVWXYZabcdefghijklmnopqrstuvwxyz**************************
**PARASOLID !"#$%&'()*+,-./:;<=>?@[\]^_`{|}~0123456789**************************
**PART1;
MC=AMD64;
MC_MODEL=Intel64 Family 6 Model 60 Stepping 3, GenuineIntel;
MC_ID=unknown;
OS=Windows_NT;
OS_RELEASE=unknown;
FRU=Parasolid Version 31.0, build 203,  8- 8-2018;
APPL=SOLIDWORKS 2019-2018263;
SITE=;
USER=unknown;
FORMAT=text;
GUISE=transmit;
KEY=Driving fork;
FILE=Driving fork.x_t;
DATE=Mon May 15 15:17:40 2023;
**PART2;
SCH=SCH_3100203_31001;
USFLD_SIZE=0;
**PART3;
**END_OF_HEADER*****************************************************************
T51 : TRANSMIT FILE created by modeller version 310020323 SCH_3100203_31001_1300
6215 0 12 34 CCCCCCI4 mesh1006 0 I8 polyline1008 0 CCCCCCCDI5 owner1040 0 CCCCCC
I13 boundary_mesh1006 0 I17 boundary_polyline1008 0 CCCA16 index_map_offset0 0 1
 dA9 index_map82 0 A17 node_id_index_map82 0 A20 schema_embedding_map82 0 A5 chi
ld12 0 A14 lowest_node_id0 0 1 dA16 mesh_offset_data206 0 Z1 2295 2 3 0 0 0 0 0
 0 1e3 1e-8 0 4 0 1 0 1 1 5 6 7 8 0 0 9 10 11 0 0 0 0 0 0 0 81 255 2 2 2264 12 1
 13 0 0 0 0 14 70 11 CI9 list_type0 0 1 uI10 notransmit0 0 1 lCCCDCCDI12 finger_
index0 0 1 dI12 finger_block1012 0 CZ3 0 4 T1 0 0 9 20 1 15 15 13 255 5 29 0 1 0
 16 0 0 17 0 54 255 6 1249 0 18 19 0 0 +.0085 .00482093225955172 0 1 0 0 .00155
 .001 0 0 -1 30 255 7 1441 0 10 20 0 0 +0 -.0291790677404483 -.0135 -1 0 0 29 25
5 8 1438 0 11 21 0 .00948683298050514 -.0291790677404483 -.0135 19 8 CCCCCCCA5 o
wner12 0 Z9 33 0 1 17 0 22 V0 16 255 10 1439 0 ?23 0 24 7 0 0 1 18 255 11 1436 0
 25 0 26 8 ?1 17 255 25 0 27 23 28 11 29 30 0 31 -18 26 1325 0 32 11 33 21 ?1 17
 32 0 34 35 36 26 37 38 0 39 -18 33 982 0 40 26 41 42 ?1 29 21 1327 0 26 42 8 -.
00948683298050514 -.0291790677404483 .0135 29 42 984 0 33 43 21 .008 -.054179067
7404483 -.005 29 43 964 0 41 44 42 -.008 -.0541790677404483 .005 18 41 962 0 45
 33 46 43 ?1 29 44 846 0 46 47 43 -.0125 -.0291790677404483 .005 18 46 844 0 48
 41 49 44 ?1 29 47 843 0 49 50 44 .0125 -.0291790677404483 .005 18 49 841 0 51 4
6 52 47 ?1 29 50 837 0 52 53 47 -.0125 -.0291790677404483 -.005 18 52 835 0 54 4
9 55 50 ?1 29 53 414 0 55 56 50 -.0144308696896618 .0108209322595517 -.008 18 55
 412 0 57 52 58 53 ?1 29 56 408 0 58 59 53 .0144308696896618 .0108209322595517 .
008 18 58 407 0 60 55 61 56 ?1 29 59 766 0 61 62 56 .0144308696896618 .010820932
2595517 -.008 18 61 534 0 63 58 64 59 ?1 29 62 767 0 64 65 59 .00826135582092916
 .0108209322595517 -.008 18 64 526 0 66 61 67 62 ?1 29 65 768 0 67 68 62 -.00826
135582092915 .0108209322595517 -.008 18 67 528 0 69 64 70 65 ?1 29 68 770 0 70 7
1 65 .0144308696896618 -.0241790677404483 -.008 18 70 524 0 72 67 73 68 ?1 29 71
 771 0 73 74 68 .00826135582092916 -.0241790677404483 -.008 18 73 525 0 75 70 76
 71 ?1 29 74 772 0 76 77 71 -.00826135582092916 -.0241790677404483 -.008 18 76 5
23 0 78 73 79 74 ?1 29 77 773 0 79 80 74 -.0144308696896618 -.0241790677404483 -
.008 18 79 530 0 81 76 82 77 ?1 29 80 774 0 82 83 77 -.0144308696896618 .0108209
322595517 .008 18 82 651 0 84 79 85 80 ?1 29 83 775 0 85 86 80 -.008261355820929
16 .0108209322595517 .008 18 85 643 0 87 82 88 83 ?1 29 86 776 0 88 89 83 .00826
135582092916 .0108209322595517 .008 18 88 645 0 90 85 91 86 ?1 29 89 778 0 91 92
 86 -.0144308696896618 -.0241790677404483 .008 18 91 641 0 93 88 94 89 ?1 29 92
 779 0 94 95 89 -.00826135582092916 -.0241790677404483 .008 18 94 642 0 96 91 97
 92 ?1 29 95 780 0 97 98 92 .00826135582092916 -.0241790677404483 .008 18 97 640
 0 99 94 100 95 ?1 29 98 781 0 100 101 95 .0144308696896618 -.0241790677404483 .
008 18 100 647 0 102 97 103 98 ?1 29 101 932 0 104 105 98 .0125 -.02917906774044
83 -.005 18 104 880 0 106 107 108 101 ?1 29 105 934 0 103 109 101 -.0125 -.05917
90677404483 .005 18 103 886 0 110 100 111 105 ?1 29 109 935 0 111 112 105 .0125
 -.0591790677404483 .005 18 111 885 0 113 103 114 109 ?1 29 112 936 0 114 115 10
9 .0125 -.0591790677404483 -.005 18 114 884 0 116 111 107 112 ?1 29 115 937 0 10
7 117 112 -.0125 -.0591790677404483 -.005 18 107 881 0 118 114 104 115 ?1 29 117
 1106 0 108 119 115 -.008 -.0341790677404483 -.005 18 108 1037 0 120 104 121 117
 ?1 29 119 1107 0 121 122 117 .008 -.0341790677404483 -.005 18 121 1039 0 123 10
8 124 119 ?1 29 122 1109 0 124 125 119 -.008 -.0541790677404483 -.005 18 124 103
2 0 126 121 127 122 ?1 29 125 1110 0 127 128 122 -.008 -.0341790677404483 .005 1
8 127 1034 0 129 124 130 125 ?1 29 128 1111 0 130 131 125 .008 -.034179067740448
3 .005 18 130 1035 0 132 127 133 128 ?1 29 131 1112 0 133 134 128 .008 -.0541790
677404483 .005 18 133 1036 0 135 130 136 131 ?1 29 134 1417 0 136 137 131 .00948
683298050514 -.0291790677404483 .0135 18 136 1375 0 138 133 139 134 ?1 29 137 14
18 0 139 140 134 -.00948683298050514 -.0241790677404483 .0135 18 139 1377 0 36 1
36 141 137 ?1 29 140 1419 0 141 142 137 .00948683298050514 -.0241790677404483 .0
135 18 141 1376 0 143 139 144 140 ?1 29 142 1533 0 144 145 140 -.009486832980505
14 -.0291790677404483 -.0135 18 144 1491 0 23 141 146 142 ?1 29 145 1534 0 146 1
47 142 .00948683298050514 -.0241790677404483 -.0135 18 146 1493 0 28 144 148 145
 ?1 29 147 1535 0 148 0 145 -.00948683298050514 -.0241790677404483 -.0135 18 148
 1492 0 149 146 0 147 ?1 17 149 0 27 28 23 148 150 151 0 152 +15 255 27 1510 0 2
3 153 0 17 28 0 27 25 149 146 152 154 0 29 +17 23 0 27 149 25 144 31 10 0 150 +1
7 150 0 155 156 157 144 149 151 0 158 -16 151 1478 0 ?149 30 154 159 0 0 1 17 15
2 0 160 81 161 148 28 154 0 157 -15 160 1340 0 161 162 0 17 81 0 160 163 152 79
 157 164 0 165 -17 161 0 160 152 166 146 72 167 0 0 -16 154 1486 0 ?28 151 0 168
 0 0 1 17 157 0 155 150 169 148 81 164 0 0 +15 155 1348 0 157 170 0 17 169 0 155
 157 171 79 57 172 0 0 +16 164 453 0 ?157 173 167 174 167 167 1 16 173 1198 0 ?1
75 176 164 177 0 0 1 16 167 1448 0 ?72 164 178 174 164 164 1 31 255 174 455 0 16
4 179 180 0 +0 -.0241790677404483 0 0 -1 0 0 0 -1 .0165 31 179 442 0 178 181 174
 0 +0 -.0241790677404483 0 0 -1 0 0 0 -1 .0165 31 180 1147 0 182 174 177 0 +0 -.
0541790677404483 0 433680868994202e-30 -1 0 1 433680868994202e-30 0 .003 16 182
 1157 0 ?183 184 185 180 0 0 1 31 177 1201 0 173 180 186 0 --.0075 .004820932259
55172 0 -1 0 0 0 0 1 .00155 31 186 1207 0 176 177 187 0 +-.0085 .004820932259551
72 0 -1 0 0 0 0 1 .00255 16 176 1204 0 ?188 189 173 186 0 0 1 31 187 1213 0 189
 186 190 0 +.0085 .00482093225955172 0 1 0 0 0 0 -1 .00255 16 189 1210 0 ?191 19
2 176 187 0 0 1 31 190 1219 0 192 187 20 0 -.0075 .00482093225955172 0 1 0 0 0 0
 -1 .00155 16 192 1216 0 ?193 24 189 190 0 0 1 30 20 1330 0 24 190 7 0 +0 -.0291
790677404483 .0135 -1 0 0 16 24 1328 0 ?39 10 192 20 0 0 1 17 39 0 194 158 138 2
6 35 24 0 156 +15 194 1440 0 31 195 196 17 158 0 194 31 39 144 156 197 0 0 +17 1
38 0 194 39 31 136 198 199 0 35 +17 35 0 34 143 32 136 39 24 0 200 -17 156 0 155
 37 150 26 158 197 0 0 -17 37 0 155 93 156 139 32 38 0 201 +16 197 1326 0 ?158 2
02 199 203 199 199 1 16 202 284 0 ?204 205 197 206 0 0 1 16 199 1437 0 ?138 197
 207 203 197 197 1 31 203 353 0 197 208 206 0 +0 -.0291790677404483 0 0 -1 0 0 0
 -1 .0165 30 208 734 0 207 209 203 0 -.00826135582092916 .0201176541435319 -.008
 0 1 0 38 12 CCCCCCCCCCCA17 intersection_data204 0 Z206 308 0 202 203 210 0 +211
 212 213 214 214 215 31 210 76 0 216 206 217 0 +0 .0108209322595517 0 0 1 0 0 0
 1 .0115 51 255 211 304 0 218 219 220 221 +-.016502 .00482093225955172 0 1 0 0 .
00255 0 0 -1 51 212 306 0 1 222 219 223 +0 .0201176541435319 0 0 1 0 .0115 0 0 1
 40 255 20 213 0 1 20 .000148843388644711 .3448576315817615 ??-.0112137192759583
6 .00482093225955172 -.00255 -.01124455873929094 .00565315893622368 -.0024103731
5754958 -.01132315109906884 .00639136239564307 -.002009041858114485 -.0114169437
3639088 .00696548449251667 -.00137963608248155 -.0114851186538518 .0073029577415
0276 -.000584849986702318 -.01149693575240912 .00735707730568435 .00026545866905
589 -.01144998033826216 .00713492226527557 .00107142440396423 -.0113638003456603
 .00666170880656364 .00176466475682234 -.01127276203611266 .00597317525598209 .0
0227482660376064 -.01121851417092454 .00514889598198894 .00252882181989264 -.011
22565394315658 .00430343206485914 .00249693683310034 -.01128825994490546 .003525
821228111905 .00219663092399313 -.01138052132629334 .00287960136085943 .00165340
084123076 -.01146372584202164 .00243985893413001 .000912682759213301 -.011499784
22947972 .00227190551889355 704462590177441e-19 -.01147469654086892 .00238758873
5708625 -.000762456093798769 -.01140071369099954 .00276453427663493 -.0015078883
69825755 -.0113066557515959 .003374224173897745 -.00209988945301971 -.0112333112
999997 .00415777107047236 -.00246225856426551 -.01121371927595836 .0048209322595
5172 -.00255 41 3 CI8 term_use0 0 1 cCZ1 214 H?-.01121371927595836 .004820932259
55172 -.00255 204 2 17 INTERSECTION_DATA17 Intersection data7 uv_type0 0 1 u6 va
lues0 1 1 fT80 215 4 0 .00528828072404164 4.488791340896505 -.01529672188398015
 .3324537507021045 .00525744126070905 4.50122551268754 -.0144644952073082 .66347
0668964346 .00517884890093116 4.53678862505241 -.01372629174788882 .999130503232
939 .00508505626360912 4.59213097326474 -.01315216965101522 1.339383481052326 .0
0501688134614821 4.66151051181812 -.01281469640202912 1.675086714997555 .0050050
6424759088 4.73547439336572 -.01276057683784754 2.004425046942815 .0050520196617
3785 4.80569163353605 -.0129827318782563 2.33508736887992 .0051381996543397 4.86
64467630282 -.01345594533696824 2.67274342033247 .00522923796388734 4.9115132789
5133 -.0141444788875498 3.012622190544275 .00528348582907545 4.93409842859087 -.
01496875816154294 3.34595340277327 .00527634605684342 4.93125715907443 -.0158142
2207867275 3.67432237644171 .00521374005509454 4.90458137961481 -.01659183291542
 4.006917967151945 .00512147867370666 4.85666295591775 -.01723805278267245 4.346
35517307136 .00503827415797836 4.79183624899004 -.0176777952094019 4.68475948124
669 .00500221577052028 4.71851478035054 -.01784574862463835 5.01603602639817 .00
502730345913108 4.64603978061491 -.01773006540782325 5.34509454855011 .005101286
30900046 4.58088959696118 -.01735311986689695 5.67991748455621 .0051953442484041
 4.52875964738881 -.01674342996963415 6.02009764093561 .00526868870000029 4.4966
0894408263 -.01595988307305955 0 .00528828072404165 4.488791340896505 -.01529672
188398015 50 255 222 350 0 162 224 212 0 +0 -.0241790677404483 0 0 -1 0 0 0 -1 5
0 219 305 0 225 212 211 0 +-.0075 .00482093225955172 0 -1 0 0 0 0 -1 141 255 223
 206 223 223 212 14 255 225 297 226 ?227 218 228 5 219 -0 0 218 229 22 81 1 226
 2265 230 225 231 0 0 232 233 14 227 672 232 ?234 225 235 5 236 -234 234 234 218
 22 14 218 292 237 ?225 238 239 5 211 +0 0 227 225 22 15 228 1199 0 175 225 0 14
 229 142 240 ?238 241 242 5 243 -0 0 225 238 22 13 22 32 0 0 0 0 0 0 9 16 14 16
 1459 244 ?170 0 245 5 246 -170 170 170 0 22 81 1 244 2269 230 16 247 0 240 248
 249 14 170 1350 248 ?162 16 155 5 246 -16 16 162 16 22 15 245 1457 0 198 16 0 5
1 246 74 0 170 250 19 0 -0 .0201176541435319 0 0 1 0 .0165 0 0 1 50 250 73 0 241
 251 246 0 +-803040707933921e-31 .0108209322595517 .0115 0 -1 0 0 0 -1 54 19 123
6 0 252 246 6 0 +-.0085 .00482093225955172 0 -1 0 0 .00155 .001 0 0 1 14 252 122
9 253 ?18 254 255 5 19 +0 0 18 254 22 81 1 253 2271 230 252 256 0 248 257 258 14
 18 1242 257 ?259 252 260 5 6 +0 0 259 252 22 14 254 1164 261 ?252 262 263 5 264
 -0 0 252 262 22 15 255 1230 0 265 252 266 17 265 0 255 265 265 0 188 176 0 0 -1
5 266 1231 0 267 252 0 17 267 0 266 267 267 0 175 173 0 0 -17 175 0 228 175 175
 0 267 173 0 0 +17 188 0 239 188 188 0 265 176 0 0 +15 239 1205 0 188 218 268 15
 268 296 0 204 218 0 17 204 0 268 204 204 0 269 202 0 0 +17 269 0 270 269 269 0
 204 202 0 0 -15 270 277 0 269 271 272 14 271 131 273 ?241 274 270 5 251 -275 27
5 241 274 22 15 272 263 0 276 271 0 17 276 0 272 277 278 76 279 280 0 0 -17 277
 0 272 281 276 67 78 282 0 283 +17 278 0 272 276 281 94 87 284 0 279 +17 279 0 1
60 285 163 94 276 280 0 0 +16 280 381 0 ?279 286 287 288 286 286 1 16 286 69 0 ?
289 290 280 288 280 280 1 16 287 63 0 ?291 280 292 217 292 292 1 31 288 79 0 286
 217 181 0 +0 -.0241790677404483 0 0 1 0 0 0 1 .0115 31 217 77 0 287 210 288 0 +
0 .0108209322595517 0 0 1 0 0 0 1 .0165 38 181 130 0 290 288 179 0 +251 243 293
 294 294 295 16 290 127 0 ?296 297 286 181 0 0 1 51 251 72 0 271 243 250 298 +0
 .0201176541435319 0 0 1 0 .0115 0 0 1 51 243 154 0 229 220 251 299 -.016502 .00
482093225955172 0 -1 0 0 .00255 0 0 1 40 20 293 0 1 20 .000148843388644711 .3448
576315817615 ??.01121371927595836 .00482093225955172 .00255 .01124455873929094 .
00565315893622368 .00241037315754958 .01132315109906884 .00639136239564307 .0020
09041858114485 .01141694373639088 .00696548449251667 .00137963608248155 .0114851
186538518 .00730295774150276 .000584849986702318 .01149693575240912 .00735707730
568435 -.00026545866905589 .01144998033826216 .00713492226527557 -.0010714244039
6423 .0113638003456603 .00666170880656364 -.00176466475682234 .01127276203611266
 .00597317525598209 -.00227482660376064 .01121851417092454 .00514889598198894 -.
00252882181989264 .01122565394315658 .00430343206485914 -.00249693683310034 .011
28825994490546 .003525821228111905 -.00219663092399313 .01138052132629334 .00287
960136085943 -.00165340084123076 .01146372584202164 .00243985893413001 -.0009126
82759213301 .01149978422947972 .00227190551889355 -704462590177441e-19 .01147469
654086892 .002387588735708625 .000762456093798769 .01140071369099954 .0027645342
7663493 .001507888369825755 .0113066557515959 .003374224173897745 .0020998894530
1971 .0112333112999997 .00415777107047236 .00246225856426551 .01121371927595836
 .00482093225955172 .00255 41 1 294 H?.01121371927595836 .00482093225955172 .002
55 204 80 295 4 1.347198687306712 -.01529672188398015 0 .00528828072404164 1.359
63285909775 -.0144644952073082 .3324537507021045 .00525744126070905 1.3951959714
6262 -.01372629174788882 .663470668964346 .00517884890093116 1.450538319674944 -
.01315216965101522 .999130503232939 .00508505626360912 1.519917858228325 -.01281
469640202912 1.339383481052326 .00501688134614821 1.593881739775925 -.0127605768
3784754 1.675086714997555 .00500506424759088 1.664098979946255 -.012982731878256
3 2.004425046942815 .00505201966173785 1.72485410943841 -.01345594533696824 2.33
508736887992 .0051381996543397 1.769920625361535 -.0141444788875498 2.6727434203
3247 .00522923796388734 1.79250577500107 -.01496875816154294 3.012622190544275 .
00528348582907545 1.789664505484635 -.01581422207867275 3.34595340277327 .005276
34605684342 1.762988726025015 -.01659183291542 3.67432237644171 .005213740055094
54 1.71507030232795 -.01723805278267245 4.006917967151945 .00512147867370666 1.6
50243595400245 -.0176777952094019 4.34635517307136 .00503827415797836 1.57692212
676075 -.01784574862463835 4.68475948124669 .00500221577052028 1.50444712702512
 -.01773006540782325 5.01603602639817 .00502730345913108 1.439296943371386 -.017
35311986689695 5.34509454855011 .00510128630900046 1.38716699379902 -.0167434299
6963415 5.67991748455621 .0051953442484041 1.355016290492834 -.01595988307305955
 6.02009764093561 .00526868870000029 1.347198687306712 -.01529672188398015 0 .00
528828072404165 50 220 155 0 238 211 243 0 +.0075 .00482093225955172 0 1 0 0 0 0
 -1 141 299 181 299 299 243 14 238 147 300 ?218 229 301 5 220 -0 0 229 241 22 81
 1 300 2275 230 238 302 0 273 303 304 15 301 1217 0 193 238 0 14 241 31 303 ?229
 271 305 5 250 -274 274 238 271 22 81 1 303 2276 230 241 306 0 300 307 308 15 30
5 260 0 283 241 0 14 274 428 307 ?271 275 309 5 250 -241 241 271 275 22 81 1 307
 2277 230 274 310 0 303 311 312 14 275 470 311 ?274 195 313 5 251 -271 271 274 1
95 22 15 309 426 0 291 274 0 17 291 0 309 314 315 61 316 287 0 0 +17 314 0 309 3
17 291 64 63 318 0 319 -17 315 0 309 291 317 58 90 320 0 316 -17 316 0 245 321 3
22 58 291 287 0 0 -17 321 0 245 323 316 100 60 324 0 0 +17 322 0 245 316 72 61 3
25 326 0 291 +17 72 0 245 322 29 70 161 167 0 325 +17 325 0 327 75 63 70 322 326
 0 166 -16 326 494 0 ?322 282 172 328 0 0 1 16 282 496 0 ?277 207 326 209 0 0 1
 16 172 497 0 ?169 326 284 329 0 0 1 30 328 736 0 326 329 209 0 +.01443086968966
18 .0201176541435319 -.008 0 1 0 30 329 737 0 172 330 328 0 --.0144308696896618
 .0201176541435319 -.008 0 1 0 30 209 735 0 282 328 208 0 +-.00826135582092916 .
0201176541435319 -.008 0 1 0 30 330 738 0 284 331 329 0 --.00826135582092916 .02
01176541435319 .008 0 1 0 16 284 608 0 ?278 172 332 330 0 0 1 30 331 739 0 332 3
33 330 0 +.00826135582092916 .0201176541435319 .008 0 1 0 16 332 612 0 ?334 284
 335 331 0 0 1 30 333 740 0 335 336 331 0 +-.0144308696896618 .0201176541435319
 .008 0 1 0 16 335 610 0 ?337 332 324 333 0 0 1 30 336 741 0 324 338 333 0 -.014
4308696896618 .0201176541435319 .008 0 1 0 16 324 613 0 ?321 335 339 336 0 0 1 3
0 338 747 0 340 341 336 0 +-.02079041136759635 -.0241790677404483 .008 -1 0 0 16
 340 609 0 ?285 342 320 338 342 342 1 30 341 753 0 343 344 338 0 +-.020790411367
59635 .0108209322595517 .008 -1 0 0 16 343 598 0 ?84 320 345 341 320 320 1 30 34
4 761 0 346 347 341 0 +-.02079041136759635 -.0241790677404483 -.008 1 0 0 16 346
 493 0 ?166 339 348 344 339 339 1 30 347 763 0 318 349 344 0 +-.0207904113675963
5 .0108209322595517 -.008 1 0 0 16 318 485 0 ?63 348 342 347 348 348 1 30 349 91
8 0 345 350 347 0 +-.0125 -.0591790677404483 -.005 0 1 0 16 345 859 0 ?351 343 3
52 349 0 0 1 30 350 919 0 352 353 349 0 +.0125 -.0591790677404483 -.005 0 1 0 16
 352 863 0 ?354 345 355 350 0 0 1 30 353 920 0 355 356 350 0 +.0125 -.0591790677
404483 .005 0 1 0 16 355 867 0 ?357 352 358 353 0 0 1 30 356 921 0 358 359 353 0
 +-.0125 -.0591790677404483 .005 0 1 0 16 358 855 0 ?360 355 361 356 0 0 1 30 35
9 922 0 362 363 356 0 +.0125 -.0291790677404483 .005 -1 0 -1040834085586084e-31
 16 362 864 0 ?364 365 366 359 0 0 1 30 363 923 0 366 367 359 0 +.0125 -.0291790
677404483 -.005 0 0 1 16 366 860 0 ?368 362 369 363 0 0 1 30 367 924 0 369 370 3
63 0 +.0125 -.0291790677404483 -.005 1 0 1387778780781446e-31 16 369 856 0 ?371
 366 372 367 0 0 1 30 370 925 0 372 373 367 0 +-.0125 -.0291790677404483 -.005 0
 0 -1 16 372 852 0 ?374 369 375 370 0 0 1 30 373 926 0 361 376 370 0 +.0125 -.05
91790677404483 .005 -1 0 -1040834085586084e-31 16 361 877 0 ?110 358 377 373 0 0
 1 30 376 927 0 377 378 373 0 +.0125 -.0591790677404483 -.005 0 0 1 16 377 874 0
 ?113 361 379 376 0 0 1 30 378 928 0 379 380 376 0 +.0125 -.0591790677404483 -.0
05 1 0 1387778780781446e-31 16 379 871 0 ?116 377 365 378 0 0 1 30 380 929 0 365
 381 378 0 +-.0125 -.0591790677404483 -.005 0 0 -1 16 365 868 0 ?382 379 362 380
 0 0 1 30 381 1090 0 375 383 380 0 +-.008 -.0591790677404483 -.005 1734723475976
805e-31 -1 2407412430484045e-47 16 375 996 0 ?384 372 385 381 0 0 1 30 383 1091
 0 385 386 381 0 +.0125 -.0341790677404483 -.005 -1 0 -1387778780781446e-31 16 3
85 998 0 ?387 375 388 383 0 0 1 30 386 1092 0 388 389 383 0 +.008 -.059179067740
4483 -.005 0 1 0 16 388 1000 0 ?390 385 391 386 0 0 1 30 389 1093 0 391 392 386
 0 +.0125 -.0541790677404483 -.005 1 433680868994202e-30 1387778780781446e-31 16
 391 1002 0 ?393 388 394 389 0 0 1 30 392 1094 0 395 396 389 0 +-.008 -.05417906
77404483 -.0165 0 0 1 16 395 997 0 ?397 398 399 392 0 0 1 30 396 1095 0 398 400
 392 0 +.008 -.0541790677404483 -.0165 0 0 1 16 398 1003 0 ?135 401 395 396 0 0
 1 30 400 1096 0 401 402 396 0 +.008 -.0341790677404483 -.0165 0 0 1 16 401 1001
 0 ?132 394 398 400 0 0 1 30 402 1097 0 394 403 400 0 +-.008 -.0341790677404483
 -.0165 0 0 1 16 394 999 0 ?129 391 401 402 0 0 1 30 403 1098 0 399 404 402 0 +-
.008 -.0341790677404483 .005 -1 0 0 16 399 1029 0 ?405 395 406 403 0 0 1 30 404
 1099 0 406 407 403 0 +.008 -.0341790677404483 .005 0 1 0 16 406 1026 0 ?408 399
 409 404 0 0 1 30 407 1100 0 409 410 404 0 +-.008 -.0541790677404483 .005 1 4336
80868994202e-30 0 16 409 1023 0 ?411 406 184 407 0 0 1 30 410 1101 0 184 412 407
 0 +-.008 -.0341790677404483 .005 1734723475976805e-31 -1 0 16 184 1020 0 ?45 40
9 182 410 0 0 1 31 412 1185 0 185 413 410 0 +0 -.0591790677404483 0 0 -1 0 0 0 -
1 .003 16 185 1161 0 ?414 182 415 412 0 0 1 31 413 1303 0 415 416 412 0 -0 -.034
1790677404483 0 0 1 0 0 0 1 .0016 16 415 1286 0 ?417 185 418 413 0 0 1 31 416 13
04 0 418 419 413 0 +0 -.0241790677404483 0 0 1 0 0 0 1 .0016 16 418 1283 0 ?420
 415 38 416 0 0 1 30 419 1410 0 421 422 416 0 +.00948683298050514 -.034179067740
4483 .0135 0 1 0 16 421 1361 0 ?143 38 423 419 0 0 1 30 422 1411 0 38 424 419 0
 +-.00948683298050514 -.0341790677404483 .0135 0 1 0 16 38 1363 0 ?37 418 421 42
2 0 0 1 30 424 1412 0 423 159 422 0 +0 -.0241790677404483 .0135 1 0 0 16 423 136
4 0 ?425 421 30 424 0 0 1 30 159 1526 0 151 426 424 0 +-.00948683298050514 -.034
1790677404483 -.0135 0 1 0 30 426 1527 0 30 168 159 0 +.00948683298050514 -.0341
790677404483 -.0135 0 1 0 16 30 1482 0 ?29 423 151 426 0 0 1 30 168 1528 0 154 0
 426 0 +0 -.0241790677404483 -.0135 1 0 0 17 29 0 245 72 198 146 25 30 0 161 +17
 198 0 245 29 200 11 138 199 0 0 -17 200 0 245 198 323 136 143 421 0 0 -17 323 0
 245 200 321 141 102 178 0 0 +17 143 0 34 36 35 141 200 421 0 425 +15 34 1394 0
 143 427 0 17 36 0 34 32 143 139 425 423 0 37 -17 425 0 160 102 201 141 36 423 0
 323 +17 102 0 160 428 425 100 323 178 0 429 -17 201 0 160 425 285 139 93 297 0
 0 -17 285 0 160 201 279 91 96 340 0 0 +17 93 0 155 337 37 91 201 297 0 430 +16
 297 1337 0 ?93 178 290 179 178 178 1 16 178 440 0 ?323 167 297 179 297 297 1 17
 337 0 155 171 93 82 430 335 0 431 +17 430 0 235 96 84 91 337 335 0 285 -15 235
 675 0 84 227 0 17 96 0 235 87 430 94 285 340 0 278 -17 84 0 235 430 87 82 432 3
43 0 337 +17 87 0 235 84 96 85 278 284 0 432 -17 432 0 305 283 431 85 84 343 0 2
81 -17 283 0 305 433 432 67 281 205 0 0 -17 431 0 305 432 433 82 171 292 0 0 +17
 281 0 272 278 277 85 283 205 0 0 +16 205 402 0 ?281 216 202 210 216 216 1 16 21
6 62 0 ?319 292 205 210 205 205 1 17 319 0 434 435 334 64 317 216 0 0 +16 292 41
3 0 ?431 287 216 217 287 287 1 15 434 469 0 319 275 0 17 435 0 434 436 319 73 66
 207 0 289 +17 334 0 434 319 436 88 99 332 0 317 +17 317 0 309 315 314 88 319 21
6 0 0 -17 436 0 434 334 435 97 289 286 0 0 -17 99 0 437 429 90 97 334 332 0 428
 -15 437 679 0 429 234 0 17 429 0 437 60 99 100 428 342 0 321 -17 90 0 437 99 60
 88 315 320 0 334 +17 428 0 160 289 102 97 429 342 0 436 +17 289 0 160 166 428 7
3 436 286 0 0 +16 342 611 0 ?428 318 340 338 340 340 1 17 166 0 160 161 289 70 7
5 346 0 0 +17 75 0 327 66 325 73 166 346 0 435 -15 327 558 0 63 438 0 17 66 0 32
7 63 75 64 435 207 0 314 -17 63 0 327 325 66 61 314 318 0 322 +16 207 492 0 ?435
 199 282 208 0 0 1 14 438 555 439 ?440 234 327 5 441 -440 440 440 234 22 81 1 43
9 2279 230 438 442 0 311 443 444 14 440 559 443 ?445 438 446 5 441 -438 438 445
 438 22 14 234 676 447 ?438 227 437 5 236 -227 227 438 227 22 50 441 723 0 438 4
48 236 0 +-.02079041136759635 -.0700547663142719 -.008 0 0 1 1 0 0 50 448 912 0
 445 449 441 0 +-.0125 -.0591790677404483 -.005 1 0 0 0 0 -1 50 236 719 0 227 44
1 224 0 +-.02079041136759635 -.0700547663142719 .008 0 0 -1 -1 0 0 50 224 351 0
 195 236 222 0 +0 -.0291790677404483 0 0 -1 0 0 0 -1 14 195 1331 450 ?275 162 19
4 5 224 +0 0 275 162 22 81 1 450 2282 230 195 451 0 447 452 453 14 162 1342 452
 ?195 170 454 5 222 -0 0 195 170 22 81 1 452 2283 230 162 455 0 450 456 457 15 4
54 1276 0 458 162 160 17 458 0 454 458 458 0 420 418 0 0 -17 420 0 459 420 420 0
 458 418 0 0 +15 459 1290 0 420 259 460 14 259 1287 456 ?427 18 459 5 461 -0 0 4
27 18 22 15 460 1291 0 417 259 0 17 417 0 460 417 417 0 462 415 0 0 +17 462 0 46
3 462 462 0 417 415 0 0 -15 463 1270 0 462 464 465 14 464 1048 466 ?467 468 463
 5 469 -0 0 467 468 22 15 465 1051 0 132 464 0 17 132 0 465 405 123 130 470 401
 0 408 +17 405 0 465 471 132 127 472 399 0 473 +17 123 0 465 132 471 121 387 385
 0 470 -17 470 0 474 475 408 121 132 401 0 390 -17 408 0 474 470 135 130 476 406
 0 472 +15 474 1055 0 135 467 0 17 135 0 474 408 475 133 40 398 0 411 +17 476 0
 477 478 472 133 408 406 0 0 -17 472 0 477 476 473 130 405 399 0 0 -15 477 960 0
 478 479 480 17 473 0 477 472 478 127 45 184 0 0 -17 478 0 477 473 476 41 411 40
9 0 0 -17 45 0 481 482 129 41 473 184 0 397 +15 481 1047 0 129 468 0 17 482 0 48
1 120 45 124 397 395 0 384 -17 129 0 481 45 120 127 471 394 0 405 +17 397 0 483
 411 126 41 482 395 0 478 +15 483 1059 0 397 262 0 17 411 0 483 40 397 133 478 4
09 0 476 +17 126 0 483 397 40 124 393 391 0 482 -17 40 0 483 126 411 33 135 398
 0 475 -17 393 0 484 390 384 33 126 391 0 0 +15 484 980 0 387 485 486 17 390 0 4
84 387 393 121 475 388 0 0 +17 384 0 484 393 387 124 120 375 0 0 +17 387 0 484 3
84 390 108 123 385 0 0 +17 120 0 481 129 482 108 384 375 0 471 -17 471 0 465 123
 405 108 129 394 0 387 -17 475 0 474 135 470 33 390 388 0 393 -14 485 892 487 ?4
88 445 484 5 449 -0 0 488 445 22 15 486 895 0 371 485 0 17 371 0 486 489 351 104
 54 369 0 354 +17 489 0 486 118 371 114 354 352 0 490 -17 351 0 486 371 118 52 4
91 345 0 374 +17 54 0 196 48 106 52 371 369 0 351 -17 354 0 492 368 490 104 489
 352 0 0 +15 492 899 0 368 488 0 17 368 0 492 493 354 49 106 366 0 357 +17 490 0
 492 354 493 114 113 377 0 0 -17 493 0 492 490 368 111 357 355 0 494 -17 113 0 4
95 110 116 111 490 377 0 493 +15 495 906 0 382 496 0 17 110 0 495 382 113 103 49
4 361 0 497 +17 116 0 495 113 382 114 118 379 0 489 +17 382 0 495 116 110 107 49
8 365 0 491 +17 118 0 486 351 489 107 116 379 0 382 -17 498 0 499 360 491 103 38
2 365 0 0 -17 491 0 499 498 374 107 351 345 0 0 -15 499 891 0 374 445 0 17 374 0
 499 491 360 52 48 372 0 0 +17 360 0 499 374 498 46 497 358 0 0 +17 48 0 196 51
 54 46 374 372 0 364 -15 196 848 0 48 195 0 17 51 0 196 106 48 49 364 362 0 368
 -17 364 0 480 497 357 46 51 362 0 360 +15 480 903 0 364 479 0 17 497 0 480 494
 364 103 360 358 0 498 -17 357 0 480 364 494 49 493 355 0 0 +17 494 0 480 357 49
7 111 110 361 0 0 -14 479 900 500 ?496 488 477 5 501 -0 0 496 488 22 81 1 500 22
87 230 479 502 0 487 503 504 14 496 904 503 ?468 479 505 5 506 +0 0 468 479 22 1
4 488 896 507 ?479 485 492 5 508 -0 0 479 485 22 50 501 915 0 479 506 508 0 +.01
25 -.0591790677404483 .005 1040834085586084e-31 0 -1 -1 0 -1040834085586084e-31
 50 506 917 0 496 509 501 0 +0 -.0591790677404483 0 0 -1 0 0 0 -1 50 508 914 0 4
88 501 449 0 +.0125 -.0591790677404483 -.005 -1 0 0 0 0 1 50 449 913 0 485 508 4
48 0 +.0125 -.0591790677404483 -.005 -1387778780781446e-31 0 1 1 0 1387778780781
446e-31 50 509 1084 0 468 510 506 0 +-.008 -.0341790677404483 -.0165 -1 -1734723
475976805e-31 0 1734723475976805e-31 -1 0 14 468 1044 511 ?464 496 481 5 509 -0
 0 464 496 22 50 510 1085 0 262 512 509 0 +-.008 -.0541790677404483 -.0165 43368
0868994202e-30 -1 0 1 433680868994202e-30 0 14 262 1056 513 ?254 467 514 5 510 -
0 0 254 467 22 50 512 1086 0 467 469 510 0 +.008 -.0341790677404483 -.0165 1 0 0
 0 0 -1 14 467 1052 515 ?262 464 474 5 512 -0 0 262 464 22 50 469 1087 0 464 264
 512 0 +-.008 -.0341790677404483 -.0165 0 1 0 0 0 1 51 264 1182 0 254 461 469 0
 +0 -.0491790677404483 0 0 -1 0 .003 0 0 -1 51 461 1300 0 259 516 264 0 +0 -.059
1800677404483 0 0 1 0 .0016 0 0 1 50 516 1406 0 427 517 461 0 +0 -.0341790677404
483 .0135 0 0 1 1 0 0 14 427 1391 518 ?153 259 34 5 516 +0 0 153 259 22 50 517 1
522 0 153 0 516 0 +0 -.0341790677404483 -.0135 0 0 1 1 0 0 14 153 1507 519 ?0 42
7 27 5 517 -0 0 0 427 22 81 1 519 2294 230 153 520 0 518 521 522 80 255 1 230 52
3 524 9000 1 1 1 1 1 1 1 1 0 FFFFTFTFFFFFFF1 81 1 520 2191 525 153 0 519 526 0 5
27 81 1 518 2293 230 427 526 0 515 519 528 81 1 521 2295 230 445 529 0 519 0 530
 82 255 1 522 1599931352 14 445 888 521 ?485 440 499 5 448 -0 0 485 440 22 81 1
 529 2177 525 445 0 521 531 532 533 82 1 530 1197540302 80 1 525 0 534 8001 0 0
 0 0 3 5 0 0 0 FFFFTFTFFFFFFF2 81 1 531 2176 525 440 0 443 442 529 535 81 1 532
 2178 525 485 0 487 529 536 537 83 255 3 533 1 1 1 81 1 487 2286 230 485 532 0 4
66 500 538 81 1 536 2179 525 488 0 507 532 502 539 83 3 537 1 1 1 81 1 507 2289
 230 488 536 0 503 511 540 81 1 502 2180 525 479 0 500 536 541 542 83 3 539 1 1
 1 81 1 541 2181 525 496 0 503 502 543 544 83 3 542 1 1 1 81 1 503 2288 230 496
 541 0 500 507 545 81 1 543 2182 525 468 0 511 541 546 547 83 3 544 1 1 1 81 1 5
11 2290 230 468 543 0 507 513 548 81 1 546 2183 525 464 0 466 543 549 550 83 3 5
47 1 1 1 81 1 466 2285 230 464 546 0 456 487 551 81 1 549 2184 525 467 0 515 546
 552 553 83 3 550 1 1 1 81 1 515 2292 230 467 549 0 513 518 554 81 1 552 2185 52
5 262 0 513 549 555 556 83 3 553 1 1 1 81 1 513 2291 230 262 552 0 511 515 557 8
1 1 555 2186 525 254 0 261 552 256 558 83 3 556 1 1 1 81 1 261 2273 230 254 555
 0 257 273 559 81 1 256 2187 525 252 0 253 555 560 561 83 3 558 1 1 1 81 1 560 2
188 525 18 0 257 256 562 563 83 3 561 1 1 1 81 1 257 2272 230 18 560 0 253 261 5
64 81 1 562 2189 525 259 0 456 560 526 565 83 3 563 1 1 1 81 1 456 2284 230 259
 562 0 452 466 566 81 1 526 2190 525 427 0 518 562 520 567 83 3 565 1 1 1 83 3 5
67 1 1 1 82 1 566 1310524373 82 1 564 1254425555 81 1 273 2274 230 271 568 0 261
 300 569 82 1 559 1249510354 81 1 568 2167 525 271 0 273 310 306 570 82 1 569 10
09320909 81 1 310 2166 525 274 0 307 571 568 572 81 1 306 2168 525 241 0 303 568
 573 574 83 3 570 1 1 1 81 1 573 2169 525 229 0 240 306 302 575 83 3 574 1 1 1 8
1 1 240 2268 230 229 573 0 237 244 576 81 1 302 2170 525 238 0 300 573 577 578 8
3 3 575 1 1 1 81 1 577 2171 525 218 0 237 302 231 579 83 3 578 1 1 1 81 1 237 22
67 230 218 577 0 232 240 580 81 1 231 2172 525 225 0 226 577 581 582 83 3 579 1
 1 1 81 1 581 2173 525 227 0 232 231 583 584 83 3 582 1 1 1 81 1 232 2266 230 22
7 581 0 226 237 585 81 1 583 2174 525 234 0 447 581 442 586 83 3 584 1 1 1 81 1
 447 2281 230 234 583 0 443 450 587 81 1 442 2175 525 438 0 439 583 531 588 83 3
 586 1 1 1 83 3 588 1 1 1 81 1 443 2280 230 440 531 0 439 447 589 82 1 587 11573
66733 82 1 589 1162609613 82 1 585 1157891021 82 1 580 1045431251 82 1 576 10024
39635 81 1 571 2165 525 275 0 311 451 310 590 83 3 572 1 1 1 81 1 311 2278 230 2
75 571 0 307 439 591 81 1 451 2164 525 195 0 450 455 571 592 83 3 590 1 1 1 81 1
 455 2163 525 162 0 452 593 451 594 83 3 592 1 1 1 81 1 593 2162 525 170 0 248 2
47 455 595 83 3 594 1 1 1 81 1 248 2270 230 170 593 0 244 253 596 81 1 247 2161
 525 16 0 244 0 593 597 83 3 595 1 1 1 83 3 597 1 1 1 82 1 596 1525416920 82 1 5
91 1174733773 82 1 557 1231684562 82 1 554 1232536528 82 1 551 1233388501 82 1 5
48 1233912784 82 1 545 1190200274 82 1 540 1197016014 82 1 538 1197278160 83 3 5
35 1 1 1 79 255 15 534 SDL/TYSA_COLOUR82 1 528 1517683671 83 3 527 1 1 0 79 14 5
24 SWEntUnchanged15 514 1145 0 183 262 483 17 183 0 514 183 183 0 598 182 0 0 +1
7 598 0 599 598 598 0 183 182 0 0 -15 599 1168 0 598 254 0 15 505 1152 0 600 496
 495 17 600 0 505 600 600 0 414 185 0 0 -17 414 0 263 414 414 0 600 185 0 0 +15
 263 1167 0 414 254 599 82 1 504 1196753872 17 106 0 196 54 51 104 368 366 0 371
 -82 1 457 1524630488 82 1 453 1521877976 15 446 562 0 165 440 0 17 165 0 446 57
 78 79 163 339 0 169 -17 57 0 446 69 165 55 169 172 0 433 -17 78 0 446 165 69 76
 277 282 0 163 -17 163 0 160 279 81 76 165 339 0 276 +16 339 495 0 ?163 324 346
 344 346 346 1 17 69 0 446 78 57 67 433 348 0 277 +17 433 0 305 431 283 55 69 34
8 0 171 -16 348 481 0 ?69 346 318 347 318 318 1 17 171 0 155 169 337 55 431 292
 0 0 -82 1 444 1163133901 17 60 0 437 90 429 58 321 324 0 315 -16 320 601 0 ?90
 340 343 341 343 343 1 15 313 129 0 601 275 434 17 601 0 313 601 601 0 296 290 0
 0 -17 296 0 602 296 296 0 601 290 0 0 +15 602 146 0 296 229 0 82 1 312 11666073
09 82 1 308 -570031155 17 193 0 301 193 193 0 603 192 0 0 +17 603 0 260 603 603
 0 193 192 0 0 -15 260 1243 0 603 18 604 15 604 1244 0 605 18 0 17 605 0 604 605
 605 0 191 189 0 0 -17 191 0 242 191 191 0 605 189 0 0 +15 242 1211 0 191 229 60
2 82 1 304 994837459 141 298 181 298 298 251 82 1 258 1253180371 82 1 249 160818
8888 82 1 233 1039795155 141 221 206 221 221 211 17 31 0 194 138 158 11 23 10 0
 198 -19 17 28 0 1 0 9 5 S0 74 4 CI16 index_map_offset0 0 1 dCCZ20 15 9 0 0 521
 606 607 608 609 610 13 520 2 0 0 0 0 0 0 0 0 0 0 0 81 2 606 939 611 1 0 607 0 0
 0 612 81 2 607 946 613 1 606 608 0 0 0 614 81 1 608 1546 615 1 607 609 0 0 616
 81 2 609 1579 617 1 608 610 0 0 618 0 81 2 610 1712 619 1 609 13 0 0 0 620 81 2
 13 2159 621 1 610 2 0 0 0 0 80 2 621 622 623 9000 0 0 0 0 3 5 0 0 0 FFTFFFFFFFF
FFF9 1 79 16 623 BODY_RECIPE_200180 2 619 624 625 9000 0 0 0 0 3 5 0 0 0 FFTFFFF
FFFFFFF9 1 82 1 620 1 79 24 625 BODY_IN_LIGHTWEIGHT_PERM80 2 617 626 627 8004 0
 0 0 0 3 5 0 0 0 FFTFFFFFFFFFFF2 3 83 1 618 1e3 79 16 627 SDL/TYSA_DENSITY80 1 6
15 628 629 9000 1 1 1 1 1 1 1 1 0 FFTFFFFFFFFFFF1 82 1 616 1039842 79 10 629 BOD
Y_MATCH80 2 613 630 631 9000 0 0 0 0 3 5 0 0 0 FFTFFFFFFFFFFF9 1 82 1 614 216 79
 30 631 LAST_BODY_MODIFYING_FEATURE_ID80 2 611 632 633 9000 0 0 0 0 3 5 0 0 0 FF
TFFFFFFFFFFF9 1 82 1 612 753 79 19 633 ENT_TIME_STAMP_200180 2 12 634 635 9000 0
 0 0 0 3 5 0 0 0 FFTFFFFFFFFFFF9 1 82 1 14 117 79 12 635 ATOM_ID_20011 0 
