# Supplementary material for: Multidirectional Piezoelectric Vibration Energy Harvester Based on Cam Rotor Mechanism
Source: Micromachines (Basel). 2023 May 30;14(6):1159. doi: 10.3390/mi14061159 (PMC10305283; doi:10.3390/mi14061159)
Supplement: Supplementary file 1 [file micromachines-14-01159-s001.zip › x-t files for the compnents in protype/turnplate.x_t]

**ABCDEFGHIJKLMNOPQRSTUVWXYZabcdefghijklmnopqrstuvwxyz**************************
**PARASOLID !"#$%&'()*+,-./:;<=>?@[\]^_`{|}~0123456789**************************
**PART1;
MC=AMD64;
MC_MODEL=Intel64 Family 6 Model 60 Stepping 3, GenuineIntel;
MC_ID=unknown;
OS=Windows_NT;
OS_RELEASE=unknown;
FRU=Parasolid Version 31.0, build 203,  8- 8-2018;
APPL=SOLIDWORKS 2019-2018263;
SITE=;
USER=unknown;
FORMAT=text;
GUISE=transmit;
KEY=turnplate;
FILE=turnplate.x_t;
DATE=Mon May 15 15:15:37 2023;
**PART2;
SCH=SCH_3100203_31001;
USFLD_SIZE=0;
**PART3;
**END_OF_HEADER*****************************************************************
T51 : TRANSMIT FILE created by modeller version 310020323 SCH_3100203_31001_1300
6215 0 12 34 CCCCCCI4 mesh1006 0 I8 polyline1008 0 CCCCCCCDI5 owner1040 0 CCCCCC
I13 boundary_mesh1006 0 I17 boundary_polyline1008 0 CCCA16 index_map_offset0 0 1
 dA9 index_map82 0 A17 node_id_index_map82 0 A20 schema_embedding_map82 0 A5 chi
ld12 0 A14 lowest_node_id0 0 1 dA16 mesh_offset_data206 0 Z1 2235 2 3 0 0 0 0 0
 0 1e3 1e-8 0 4 0 1 0 1 1 5 6 7 8 0 0 9 10 11 0 0 0 0 0 0 0 81 255 2 2 2195 12 1
 13 0 0 0 0 14 70 11 CI9 list_type0 0 1 uI10 notransmit0 0 1 lCCCDCCDI12 finger_
index0 0 1 dI12 finger_block1012 0 CZ3 0 4 T1 0 0 9 20 1 15 15 13 255 5 29 0 1 0
 16 0 0 17 0 51 255 6 28 0 18 19 0 0 -0 0 .008 0 0 -1 .035 -1 0 0 31 255 7 1601
 0 20 21 0 0 +.03780851355535845 .01951935440208715 .004 .5 -.86602540378444 0 .
86602540378444 .5 0 .0016 29 255 8 1432 0 11 22 0 -.0292613615027482 -.019203456
01722475 .008 19 8 CCCCCCCA5 owner12 0 Z9 7 0 1 17 0 23 V0 16 255 10 831 0 ?24 0
 25 26 25 27 1 18 255 11 1430 0 28 0 29 8 ?1 17 255 28 0 30 31 32 11 33 34 0 35
 +18 29 1291 0 36 11 37 22 ?1 17 36 0 30 38 39 29 40 41 0 42 +18 37 1153 0 43 29
 44 45 ?1 29 22 1293 0 29 45 8 .01920345601722505 -.029261361502748 .008 29 45 1
155 0 37 46 22 .0292613615027481 .0192034560172249 .008 29 46 832 0 44 47 45 -.0
1920345601722505 .029261361502748 .008 18 44 830 0 48 37 49 46 ?1 29 47 563 0 49
 50 46 .00158771324027147 -.00275 .008 18 49 561 0 51 44 52 47 ?1 29 50 354 0 52
 53 47 .00571466471639325 -.02433808963701155 .008 18 52 352 0 54 49 55 50 ?1 29
 53 342 0 55 56 50 -.00571466471639326 .02433808963701155 .008 18 55 340 0 57 52
 58 53 ?1 29 56 333 0 58 59 53 -.01822007154704015 .01711808963701085 0 18 58 33
1 0 60 55 61 56 ?1 29 59 321 0 61 62 56 .01822007154704015 -.01711808963701085 0
 18 61 319 0 63 58 64 59 ?1 29 62 454 0 65 66 59 .01822007154704015 -.0171180896
3701085 .008 18 65 415 0 67 64 68 62 ?1 29 66 457 0 64 69 62 -.00571466471639326
 .02433808963701155 0 18 64 414 0 70 61 65 66 ?1 29 69 458 0 71 72 66 -.01822007
154704015 .01711808963701085 .008 18 71 382 0 73 68 74 69 ?1 29 72 461 0 68 75 6
9 .00571466471639325 -.02433808963701155 0 18 68 381 0 76 65 71 72 ?1 29 75 713
 0 77 78 72 -.00158771324027147 -.00275 .008 18 77 637 0 79 80 81 75 ?1 29 78 71
4 0 81 82 75 -.00317542648054294 859462006447688e-33 .008 18 81 639 0 83 77 84 7
8 ?1 29 82 715 0 84 85 78 -.00158771324027147 .00275 .008 18 84 641 0 86 81 87 8
2 ?1 29 85 716 0 87 88 82 .00158771324027147 .00275 .008 18 87 643 0 89 84 90 85
 ?1 29 88 717 0 90 91 85 .00317542648054294 132117455957079e-32 .008 18 90 645 0
 92 87 93 88 ?1 29 91 719 0 74 94 88 -.00158771324027147 -.00275 .006 18 74 634
 0 95 71 96 91 ?1 29 94 720 0 96 97 91 -.00317542648054294 859462006447688e-33 .
006 18 96 636 0 98 74 99 94 ?1 29 97 721 0 99 100 94 -.00158771324027147 .00275
 .006 18 99 638 0 101 96 102 97 ?1 29 100 722 0 102 103 97 .00158771324027147 .0
0275 .006 18 102 640 0 104 99 105 100 ?1 29 103 723 0 105 106 100 .0031754264805
4294 132117455957079e-32 .006 18 105 642 0 107 102 80 103 ?1 29 106 724 0 80 108
 103 .00158771324027147 -.00275 .006 18 80 644 0 109 105 77 106 ?1 29 108 937 0
 110 111 106 -.02670345601722505 .0422517425595146 .008 18 110 882 0 112 113 114
 108 ?1 29 111 938 0 114 115 108 -.02323935440208725 .0442517425595146 .008 18 1
14 883 0 116 110 117 111 ?1 29 115 939 0 117 118 111 -.01573935440208725 .031261
361502748 .008 18 117 885 0 119 114 120 115 ?1 29 118 940 0 93 121 115 -.0192034
5601722505 .029261361502748 0 18 93 884 0 122 90 123 118 ?1 29 121 941 0 123 124
 118 -.02670345601722505 .0422517425595146 0 18 123 880 0 125 93 126 121 ?1 29 1
24 942 0 126 127 121 -.02323935440208725 .0442517425595146 0 18 126 881 0 128 12
3 113 124 ?1 29 127 943 0 113 129 124 -.01573935440208725 .031261361502748 0 18
 113 878 0 130 126 110 127 ?1 29 129 1265 0 131 132 127 .0422517425595147 .02670
34560172249 .008 18 131 1210 0 133 134 135 129 ?1 29 132 1266 0 135 136 129 .044
2517425595147 .0232393544020871 .008 18 135 1211 0 137 131 138 132 ?1 29 136 126
7 0 138 139 132 .0312613615027481 .01573935440208715 .008 18 138 1213 0 38 135 1
40 136 ?1 29 139 1268 0 120 141 136 .0292613615027481 .0192034560172249 0 18 120
 1212 0 142 117 143 139 ?1 29 141 1269 0 143 144 139 .0422517425595147 .02670345
60172249 0 18 143 1208 0 145 120 146 141 ?1 29 144 1270 0 146 147 141 .044251742
5595147 .0232393544020871 0 18 146 1209 0 148 143 134 144 ?1 29 147 1271 0 134 1
49 144 .0312613615027481 .01573935440208715 0 18 134 1206 0 150 146 131 147 ?1 2
9 149 1403 0 151 152 147 .02670345601722505 -.0422517425595146 .008 18 151 1348
 0 153 154 155 149 ?1 29 152 1404 0 155 156 149 .02323935440208725 -.04425174255
95146 .008 18 155 1349 0 157 151 158 152 ?1 29 156 1405 0 158 159 152 .015739354
40208725 -.031261361502748 .008 18 158 1351 0 31 155 160 156 ?1 29 159 1406 0 14
0 161 156 .01920345601722505 -.029261361502748 0 18 140 1350 0 162 138 163 159 ?
1 29 161 1407 0 163 164 159 .02670345601722505 -.0422517425595146 0 18 163 1346
 0 165 140 166 161 ?1 29 164 1408 0 166 167 161 .02323935440208725 -.04425174255
95146 0 18 166 1347 0 168 163 154 164 ?1 29 167 1409 0 154 169 164 .015739354402
08725 -.031261361502748 0 18 154 1344 0 170 166 151 167 ?1 29 169 1543 0 171 172
 167 -.04225174255951485 -.0267034560172246 .008 18 171 1488 0 173 174 175 169 ?
1 29 172 1544 0 175 176 169 -.04425174255951485 -.0232393544020868 .008 18 175 1
489 0 177 171 178 172 ?1 29 176 1545 0 178 179 172 -.0312613615027482 -.01573935
440208695 .008 18 178 1491 0 180 175 0 176 ?1 29 179 1546 0 160 181 176 -.029261
3615027482 -.0192034560172247 0 18 160 1490 0 182 158 183 179 ?1 29 181 1547 0 1
83 184 179 -.04225174255951485 -.0267034560172246 0 18 183 1486 0 185 160 186 18
1 ?1 29 184 1548 0 186 187 181 -.04425174255951485 -.0232393544020868 0 18 186 1
487 0 188 183 174 184 ?1 29 187 1549 0 174 0 184 -.0312613615027482 -.0157393544
0208695 0 18 174 1484 0 189 186 171 187 ?1 17 189 0 190 191 180 174 192 193 0 19
4 -15 255 190 1513 0 180 195 0 17 191 0 190 177 189 186 194 196 0 0 +17 180 0 19
0 189 177 178 197 198 0 192 -17 192 0 199 200 201 178 189 193 0 24 +16 193 1461
 0 ?192 202 203 204 0 0 1 17 194 0 205 206 207 174 191 196 0 201 -15 205 17 0 20
8 209 0 17 206 0 205 210 194 93 201 211 0 0 -17 207 0 205 194 212 186 213 214 0
 191 -16 196 1470 0 ?191 214 34 215 0 0 1 17 201 0 199 192 216 174 206 211 0 0 +
15 199 26 0 201 18 0 17 216 0 199 201 200 93 217 218 0 206 -16 211 820 0 ?201 27
 219 220 219 221 1 16 27 1154 0 ?119 222 211 26 10 222 1 16 219 1417 0 ?170 211
 223 220 223 211 1 31 220 23 0 211 26 224 0 +0 0 0 0 0 1 1 0 0 .035 16 221 1141
 0 ?130 223 225 220 211 223 1 17 130 0 226 227 228 113 229 221 0 230 +16 223 127
9 0 ?150 219 221 220 221 219 1 16 225 126 0 ?231 221 232 233 0 0 1 17 231 0 234
 231 231 0 235 225 0 0 +16 232 129 0 ?236 225 237 238 0 0 1 31 233 274 0 225 239
 238 0 +0 .03 0 0 0 1 1 0 0 .0016 30 255 239 442 0 240 241 233 0 +-.005714664716
39326 .02433808963701155 0 0 0 1 31 238 273 0 232 233 242 0 +0 .03 .008 0 0 1 1
 0 0 .0016 31 242 272 0 243 238 244 0 +-.0259807621135323 .0149999999999985 0 0
 0 1 1 0 0 .0016000000000016 16 243 144 0 ?245 246 247 242 0 0 1 31 244 271 0 24
7 242 248 0 +-.0259807621135323 .0149999999999985 .008 0 0 1 1 0 0 .001600000000
0016 16 247 147 0 ?249 243 250 244 0 0 1 31 248 270 0 237 244 251 0 +.0259807621
13534 .0150000000000015 0 0 0 1 1 0 0 .001600000000000455 16 237 216 0 ?252 232
 253 248 0 0 1 31 251 269 0 253 248 254 0 +.025980762113534 .0150000000000015 .0
08 0 0 1 1 0 0 .001600000000000455 16 253 219 0 ?255 237 256 251 0 0 1 31 254 26
8 0 256 251 257 0 +.0259807621135357 -.01499999999999852 0 0 0 1 1 0 0 .00160000
000000215 16 256 198 0 ?258 253 259 254 0 0 1 31 257 267 0 259 254 260 0 +.02598
07621135357 -.01499999999999852 .008 0 0 1 1 0 0 .00160000000000215 16 259 201 0
 ?261 256 262 257 0 0 1 31 260 266 0 262 257 263 0 +3403257250853595e-30 -.03 0
 0 0 1 1 0 0 .001600000000003455 16 262 180 0 ?264 259 265 260 0 0 1 31 263 265
 0 265 260 266 0 +3403257250853595e-30 -.03 .008 0 0 1 1 0 0 .001600000000003455
 16 265 183 0 ?267 262 268 263 0 0 1 31 266 264 0 268 263 269 0 +-.0259807621135
306 -.0150000000000015 0 0 0 1 1 0 0 .001600000000003155 16 268 162 0 ?270 265 2
46 266 0 0 1 31 269 263 0 246 266 26 0 +-.0259807621135306 -.0150000000000015 .0
08 0 0 1 1 0 0 .001600000000003155 16 246 165 0 ?271 268 243 269 0 0 1 31 26 5 0
 10 269 220 0 +0 0 .008 0 0 1 1 0 0 .035 17 271 0 272 271 271 0 273 246 0 0 +15
 272 172 0 271 274 0 17 273 0 275 273 273 0 271 246 0 0 -15 275 109 0 273 276 27
7 14 255 276 1 278 ?209 18 30 5 279 +0 0 209 18 23 15 277 103 0 280 276 281 17 2
80 0 277 280 280 0 267 265 0 0 -15 281 97 0 282 276 283 17 282 0 281 282 282 0 2
61 259 0 0 -15 283 91 0 284 276 0 17 284 0 283 284 284 0 255 253 0 0 -17 255 0 2
85 255 255 0 284 253 0 0 +15 285 226 0 255 286 0 14 286 222 287 ?288 209 289 5 2
90 -0 0 288 209 23 81 1 287 2197 291 286 292 0 278 293 294 14 288 204 293 ?295 2
86 296 5 297 -0 0 295 286 23 14 209 16 298 ?286 276 299 5 19 -0 0 286 276 23 15
 289 225 0 300 286 285 51 290 254 0 286 301 297 0 +.025980762113534 .01500000000
00015 0 0 0 1 .001600000000000455 1 0 0 13 23 8 0 0 0 0 0 0 9 16 14 16 1444 302
 ?303 0 304 5 6 -303 18 303 0 23 81 1 302 2200 291 16 305 0 298 306 307 14 303 1
304 306 ?308 16 309 5 6 -308 16 308 16 23 15 304 1442 0 310 16 0 14 18 25 311 ?2
76 312 199 5 6 -16 308 276 312 23 81 1 311 2202 291 18 313 0 306 314 315 14 312
 559 314 ?18 308 316 5 317 -0 0 18 308 23 14 308 1166 318 ?312 303 226 5 6 -18 3
03 312 303 23 81 1 318 2204 291 308 319 0 314 320 321 15 226 1164 0 322 308 0 17
 322 0 226 228 227 37 119 27 0 0 -17 228 0 226 130 322 120 323 324 0 229 -17 227
 0 226 322 130 117 230 325 0 0 +17 119 0 30 326 43 117 322 27 0 327 +15 30 1434
 0 24 276 328 17 326 0 30 329 119 114 327 330 0 0 +17 43 0 30 119 331 37 332 333
 0 323 +17 327 0 334 230 116 117 326 330 0 227 -15 334 907 0 327 335 0 17 230 0
 334 336 327 113 227 325 0 337 -17 116 0 334 327 336 114 128 338 0 339 +16 330 8
72 0 ?326 340 341 342 0 0 1 16 340 875 0 ?329 343 330 344 0 0 1 16 341 983 0 ?34
5 330 346 347 0 0 1 30 342 930 0 330 348 344 0 +-.01573935440208725 .03126136150
2748 .008 -.5 .866025403784439 0 30 348 932 0 349 350 342 0 +-.01920345601722505
 .029261361502748 0 .5 -.866025403784439 0 30 344 929 0 340 342 351 0 +-.0267034
5601722505 .0422517425595146 .008 -.866025403784439 -.5 0 30 351 928 0 343 344 3
52 0 +-.01920345601722505 .029261361502748 .008 .5 -.866025403784439 0 16 343 86
8 0 ?48 353 340 351 0 0 1 30 352 927 0 218 351 354 0 +-.01920345601722505 .02926
1361502748 0 0 0 1 16 218 859 0 ?217 355 356 352 0 0 1 30 354 926 0 356 352 357
 0 +-.02670345601722505 .0422517425595146 0 0 0 1 16 356 863 0 ?112 218 338 354
 0 0 1 30 357 925 0 338 354 358 0 +-.02323935440208725 .0442517425595146 0 0 0 1
 16 338 867 0 ?116 356 325 357 0 0 1 30 358 924 0 325 357 359 0 +-.0157393544020
8725 .031261361502748 0 0 0 1 16 325 855 0 ?227 338 349 358 0 0 1 30 359 712 0 3
60 358 361 0 +-.00158771324027147 -.00275 .006 1 273148108861302e-30 0 16 360 60
9 0 ?362 363 364 359 0 0 1 30 361 711 0 363 359 365 0 +.00158771324027147 -.0027
5 .006 .5 .866025403784439 0 16 363 629 0 ?366 367 360 361 0 0 1 30 365 710 0 36
7 361 368 0 +.00317542648054294 132117455957079e-32 .006 -.5 .866025403784439 0
 16 367 625 0 ?369 370 363 365 0 0 1 30 368 709 0 370 365 371 0 +.00158771324027
147 .00275 .006 -1 0 0 16 370 621 0 ?372 373 367 368 0 0 1 30 371 708 0 373 368
 374 0 +-.00158771324027147 .00275 .006 -.5 -.866025403784439 0 16 373 617 0 ?37
5 376 370 371 0 0 1 30 374 707 0 376 371 377 0 +-.00317542648054294 859462006447
688e-33 .006 .5 -.866025403784439 0 16 376 613 0 ?378 379 373 374 0 0 1 30 377 7
06 0 355 374 380 0 +-.00158771324027147 -.00275 .008 1 273148108861302e-30 0 16
 355 590 0 ?51 381 218 377 0 0 1 30 380 705 0 381 377 382 0 +.00158771324027147
 -.00275 .008 .5 .866025403784439 0 16 381 593 0 ?383 384 355 380 0 0 1 30 382 7
04 0 384 380 385 0 +.00317542648054294 132117455957079e-32 .008 -.5 .86602540378
4439 0 16 384 596 0 ?386 387 381 382 0 0 1 30 385 703 0 387 382 388 0 +.00158771
324027147 .00275 .008 -1 0 0 16 387 599 0 ?389 390 384 385 0 0 1 30 388 702 0 39
0 385 391 0 +-.00158771324027147 .00275 .008 -.5 -.866025403784439 0 16 390 602
 0 ?392 364 387 388 0 0 1 30 391 701 0 364 388 393 0 +-.00317542648054294 859462
006447688e-33 .008 .5 -.866025403784439 0 16 364 605 0 ?394 360 390 391 0 0 1 30
 393 700 0 395 391 396 0 +-.00158771324027147 -.00275 .006 0 0 1 16 395 616 0 ?7
9 397 398 393 0 0 1 30 396 699 0 398 393 399 0 +-.00317542648054294 859462006447
688e-33 .006 0 0 1 16 398 620 0 ?83 395 400 396 0 0 1 30 399 698 0 400 396 401 0
 +-.00158771324027147 .00275 .006 0 0 1 16 400 624 0 ?86 398 402 399 0 0 1 30 40
1 697 0 402 399 403 0 +.00158771324027147 .00275 .006 0 0 1 16 402 628 0 ?89 400
 404 401 0 0 1 30 403 696 0 404 401 405 0 +.00317542648054294 132117455957079e-3
2 .006 0 0 1 16 404 632 0 ?92 402 379 403 0 0 1 30 405 695 0 379 403 406 0 +.001
58771324027147 -.00275 .006 0 0 1 16 379 612 0 ?407 404 376 405 0 0 1 31 406 533
 0 408 405 409 0 +0 0 0 0 0 1 1 0 0 .0016 16 408 510 0 ?410 411 397 406 0 0 1 31
 409 453 0 412 406 413 0 +0 0 0 0 0 1 1 0 0 .025 16 412 365 0 ?414 415 416 409 0
 0 1 30 413 452 0 415 409 417 0 +-.01822007154704015 .01711808963701085 0 -.5000
0000000005 .86602540378441 0 16 415 369 0 ?418 419 412 413 0 0 1 31 417 451 0 41
1 413 420 0 +0 0 .008 0 0 1 1 0 0 .025 16 411 373 0 ?54 416 408 417 0 0 1 30 420
 450 0 416 417 421 0 +-.01822007154704015 .01711808963701085 .008 -.500000000000
05 .86602540378441 0 16 416 376 0 ?422 412 411 420 0 0 1 30 421 449 0 423 420 42
4 0 +-.01822007154704015 .01711808963701085 0 0 0 1 16 423 372 0 ?73 425 419 421
 0 0 1 30 424 448 0 419 421 426 0 +.00571466471639325 -.02433808963701155 0 0 0
 1 16 419 368 0 ?427 423 415 424 0 0 1 31 426 447 0 428 424 429 0 +0 0 0 0 0 1 1
 0 0 .025 16 428 398 0 ?430 431 432 426 0 0 1 30 429 446 0 431 426 433 0 +-.0057
1466471639326 .02433808963701155 0 .50000000000005 -.86602540378441 0 16 431 402
 0 ?434 240 428 429 0 0 1 31 433 445 0 425 429 435 0 +0 0 .008 0 0 1 1 0 0 .025
 16 425 406 0 ?57 432 423 433 0 0 1 30 435 444 0 432 433 241 0 +-.00571466471639
326 .02433808963701155 .008 .50000000000005 -.86602540378441 0 16 432 409 0 ?436
 428 425 435 0 0 1 30 241 443 0 250 435 239 0 +.01822007154704015 -.017118089637
01085 0 0 0 1 16 250 405 0 ?67 247 240 241 0 0 1 17 67 0 437 57 63 65 438 250 0
 436 +16 240 401 0 ?439 250 431 239 0 0 1 17 439 0 440 436 441 55 70 240 0 442 +
15 440 423 0 436 443 0 17 436 0 440 438 439 65 442 432 0 444 +17 441 0 440 439 4
38 64 434 431 0 430 -17 70 0 437 63 57 64 439 240 0 441 -17 442 0 445 444 444 55
 436 432 0 0 -15 445 348 0 444 276 446 17 444 0 445 442 442 65 57 425 0 0 -17 57
 0 437 70 67 55 444 425 0 439 +15 437 419 0 57 447 0 14 447 416 320 ?443 448 437
 5 449 -0 0 443 448 23 81 1 320 2205 291 447 450 0 318 451 452 14 443 420 451 ?4
53 447 440 5 454 -0 0 453 447 23 14 448 132 455 ?447 456 457 5 458 -0 0 447 456
 23 51 449 434 0 447 454 458 0 +0 0 0 0 0 1 .025 1 0 0 50 255 454 435 0 443 459
 449 0 +-.00571466471639326 .02433808963701155 0 -.86602540378441 -.500000000000
05 0 .50000000000005 -.86602540378441 0 51 458 260 0 448 449 301 0 +0 .03 0 0 0
 1 .0016 1 0 0 51 301 257 0 456 458 290 0 +-.0259807621135323 .0149999999999985
 0 0 0 1 .0016000000000016 1 0 0 14 456 150 460 ?448 274 461 5 301 -0 0 448 274
 23 81 1 460 2208 291 456 462 0 455 463 464 14 274 168 463 ?456 295 465 5 466 -0
 0 456 295 23 15 461 153 0 467 456 468 17 467 0 461 467 467 0 245 243 0 0 -15 46
8 154 0 249 456 0 17 249 0 468 249 249 0 469 247 0 0 +17 469 0 470 469 469 0 249
 247 0 0 -15 470 115 0 469 276 275 17 245 0 471 245 245 0 467 243 0 0 +15 471 78
 0 245 209 472 15 472 72 0 270 209 473 17 270 0 472 270 270 0 474 268 0 0 +15 47
3 66 0 264 209 475 17 264 0 473 264 264 0 476 262 0 0 +15 475 60 0 258 209 477 1
7 258 0 475 258 258 0 478 256 0 0 +15 477 54 0 252 209 205 17 252 0 477 252 252
 0 300 237 0 0 +17 300 0 289 300 300 0 252 237 0 0 -17 478 0 296 478 478 0 258 2
56 0 0 -15 296 207 0 478 288 479 15 479 208 0 261 288 0 17 261 0 479 261 261 0 2
82 259 0 0 +17 476 0 480 476 476 0 264 262 0 0 -15 480 189 0 476 295 481 14 295
 186 482 ?274 288 480 5 483 -0 0 274 288 23 15 481 190 0 267 295 0 17 267 0 481
 267 267 0 280 265 0 0 +81 1 482 2210 291 295 484 0 463 485 486 51 483 248 0 295
 297 466 0 +3403257250853595e-30 -.03 0 0 0 1 .001600000000003455 1 0 0 51 297 2
51 0 288 290 483 0 +.0259807621135357 -.01499999999999852 0 0 0 1 .0016000000000
0215 1 0 0 51 466 245 0 274 483 279 0 +-.0259807621135306 -.0150000000000015 0 0
 0 1 .001600000000003155 1 0 0 50 279 2 0 276 466 19 0 +0 0 .008 0 0 1 1 0 0 50
 19 22 0 209 279 6 0 +0 0 0 0 0 1 1 0 0 80 255 1 291 487 488 9000 1 1 1 1 1 1 1
 1 0 FFFFTFTFFFFFFF1 81 1 484 2075 489 295 0 482 490 491 492 81 1 463 2209 291 2
74 491 0 460 482 493 81 1 485 2211 291 453 494 0 482 495 496 82 255 1 486 -18604
35821 14 453 383 485 ?497 443 498 5 459 -0 0 497 443 23 81 1 494 2081 489 453 0
 485 499 500 501 81 1 495 2212 291 497 500 0 485 502 503 82 1 496 -1833172842 14
 497 387 495 ?504 453 505 5 506 -0 0 504 453 23 81 1 500 2082 489 497 0 495 494
 507 508 81 1 502 2213 291 504 507 0 495 509 510 82 1 503 -1833303914 14 504 646
 502 ?511 497 512 5 513 +0 0 511 497 23 81 1 507 2083 489 504 0 502 500 514 515
 81 1 509 2214 291 511 514 0 502 516 517 82 1 510 584384668 14 511 654 509 ?518
 504 519 5 520 -0 0 518 504 23 81 1 514 2084 489 511 0 509 507 521 522 81 1 516
 2215 291 518 521 0 509 523 524 82 1 517 579797148 14 518 658 516 ?525 511 526 5
 527 -0 0 525 511 23 81 1 521 2085 489 518 0 516 514 528 529 81 1 523 2216 291 5
25 528 0 516 530 531 82 1 524 579141788 14 525 662 523 ?532 518 533 5 534 -0 0 5
32 518 23 81 1 528 2086 489 525 0 523 521 535 536 81 1 530 2217 291 532 535 0 52
3 537 538 82 1 531 579272860 14 532 666 530 ?539 525 540 5 541 -0 0 539 525 23 8
1 1 535 2087 489 532 0 530 528 542 543 81 1 537 2218 291 539 542 0 530 544 545 8
2 1 538 579403932 14 539 670 537 ?546 532 547 5 548 -0 0 546 532 23 81 1 542 208
8 489 539 0 537 535 549 550 81 1 544 2219 291 546 549 0 537 551 552 82 1 545 579
535004 14 546 674 544 ?553 539 554 5 555 -0 0 553 539 23 81 1 549 2089 489 546 0
 544 542 556 557 81 1 551 2220 291 558 559 0 544 560 561 82 1 552 579666076 14 5
58 900 551 ?335 553 562 5 563 +0 0 335 553 23 81 1 559 2091 489 558 0 551 556 56
4 565 81 1 560 2221 291 553 556 0 551 566 567 82 1 561 606994601 14 553 896 560
 ?558 546 568 5 569 +0 0 558 546 23 81 1 556 2090 489 553 0 560 549 559 570 81 1
 566 2222 291 335 564 0 560 571 572 82 1 567 606863532 14 335 904 566 ?573 558 5
74 5 575 +0 0 573 558 23 81 1 564 2092 489 335 0 566 559 576 577 81 1 571 2223 2
91 573 576 0 566 578 579 82 1 572 607125676 14 573 992 571 ?580 335 581 5 582 -0
 0 580 335 23 81 1 576 2093 489 573 0 571 564 583 584 81 1 578 2224 291 580 583
 0 571 585 586 82 1 579 350159020 14 580 1224 578 ?587 573 588 5 589 +0 0 587 57
3 23 81 1 583 2094 489 580 0 578 576 590 591 81 1 585 2225 291 587 590 0 578 592
 593 82 1 586 1118634158 14 587 1228 585 ?594 580 595 5 596 +0 0 594 580 23 81 1
 590 2095 489 587 0 585 583 597 598 81 1 592 2226 291 594 597 0 585 599 600 82 1
 593 1118765230 14 594 1232 592 ?601 587 602 5 603 +0 0 601 587 23 81 1 597 2096
 489 594 0 592 590 604 605 81 1 599 2227 291 601 604 0 592 606 607 82 1 600 1118
896302 14 601 1362 599 ?608 594 609 5 610 +0 0 608 594 23 81 1 604 2097 489 601
 0 599 597 611 612 81 1 606 2228 291 608 611 0 599 613 614 82 1 607 1142816942 1
4 608 1366 606 ?615 601 616 5 617 +0 0 615 601 23 81 1 611 2098 489 608 0 606 60
4 618 619 81 1 613 2229 291 615 618 0 606 620 621 82 1 614 1142948014 14 615 137
0 613 ?622 608 623 5 624 +0 0 622 608 23 81 1 618 2099 489 615 0 613 611 625 626
 81 1 620 2230 291 622 625 0 613 627 628 82 1 621 1143079086 14 622 1502 620 ?62
9 615 630 5 631 +0 0 629 615 23 81 1 625 2100 489 622 0 620 618 632 633 81 1 627
 2231 291 629 632 0 620 634 635 82 1 628 1164378286 14 629 1506 627 ?195 622 636
 5 637 +0 0 195 622 23 81 1 632 2101 489 629 0 627 625 638 639 81 1 634 2232 291
 195 638 0 627 640 641 82 1 635 1164509358 14 195 1510 634 ?642 629 643 5 644 +0
 0 642 629 23 81 1 638 2102 489 195 0 634 632 645 646 81 1 640 2233 291 642 645
 0 634 647 648 82 1 641 1164640430 14 642 1673 640 ?649 195 650 5 651 -0 0 649 1
95 23 81 1 645 2103 489 642 0 640 638 652 653 81 1 647 2234 291 649 652 0 640 65
4 655 82 1 648 1206714542 14 649 1649 647 ?656 642 657 5 658 -0 0 656 642 23 81
 1 652 2104 489 649 0 647 645 659 660 81 1 654 2235 291 656 659 0 647 0 661 82 1
 655 1199308974 14 656 1625 654 ?0 649 662 5 663 -0 0 0 649 23 81 1 659 2105 489
 656 0 654 652 0 664 82 1 661 1189281966 80 1 489 0 665 8001 0 0 0 0 3 5 0 0 0 F
FFFTFTFFFFFFF2 83 255 3 664 0 1 1 79 255 15 665 SDL/TYSA_COLOUR15 662 1628 0 666
 656 667 51 663 1696 0 656 0 658 0 +.03980851355535845 .0160552527869494 .004 -.
5 .866025403784441 0 .0016 -.86602540378444 -.5 0 51 658 1693 0 649 663 651 0 +.
0160552527869495 -.03980851355535835 .004 .866025403784439 .5 0 .0016 -.5 .86602
5403784439 0 51 651 1690 0 642 658 631 0 +-.03980851355535855 -.0160552527869491
 .004 .499999999999991 -.866025403784444 0 .0016 .866025403784444 .4999999999999
91 0 50 631 1525 0 622 651 637 0 +-.0292613615027482 -.0192034560172247 0 .49999
9999999991 -.866025403784444 0 .866025403784444 .499999999999991 0 50 637 1524 0
 629 631 644 0 +-.04225174255951485 -.0267034560172246 0 -.866025403784444 -.499
999999999991 0 .499999999999991 -.866025403784444 0 50 644 1523 0 195 637 610 0
 +-.0312613615027482 -.01573935440208695 0 -.499999999999991 .866025403784444 0
 -.866025403784444 -.499999999999991 0 50 610 1385 0 601 644 617 0 +.01920345601
722505 -.029261361502748 0 .866025403784439 .5 0 -.5 .866025403784439 0 50 617 1
384 0 608 610 624 0 +.02670345601722505 -.0422517425595146 0 .5 -.86602540378443
9 0 .866025403784439 .5 0 50 624 1383 0 615 617 589 0 +.01573935440208725 -.0312
61361502748 0 -.866025403784439 -.5 0 .5 -.866025403784439 0 50 589 1247 0 580 6
24 596 0 +.0292613615027481 .0192034560172249 0 -.5 .86602540378444 0 -.86602540
378444 -.5 0 50 596 1246 0 587 589 603 0 +.0422517425595147 .0267034560172249 0
 .866025403784441 .5 0 -.5 .866025403784441 0 50 603 1245 0 594 596 582 0 +.0312
613615027481 .01573935440208715 0 .5 -.86602540378444 0 .86602540378444 .5 0 51
 582 1005 0 573 603 569 0 +-.0160552527869495 .03980851355535835 .004 -.86602540
3784439 -.5 0 .0016 .5 -.866025403784439 0 50 569 919 0 553 582 563 0 +-.0192034
5601722505 .029261361502748 0 -.866025403784439 -.5 0 .5 -.866025403784439 0 50
 563 918 0 558 569 575 0 +-.02670345601722505 .0422517425595146 0 -.5 .866025403
784439 0 -.866025403784439 -.5 0 50 575 917 0 335 563 513 0 +-.01573935440208725
 .031261361502748 0 .866025403784439 .5 0 -.5 .866025403784439 0 50 513 693 0 50
4 575 527 0 +0 0 .006 0 0 1 1 0 0 50 527 691 0 518 513 534 0 +-.0031754264805429
4 859462006447688e-33 .006 -.866025403784439 -.5 0 .5 -.866025403784439 0 50 534
 690 0 525 527 541 0 +-.00158771324027147 .00275 .006 -.866025403784439 .5 0 -.5
 -.866025403784439 0 50 541 689 0 532 534 548 0 +.00158771324027147 .00275 .006
 0 1 0 0 0 1 50 548 688 0 539 541 555 0 +.00317542648054294 132117455957079e-32
 .006 .866025403784439 .5 0 -.5 .866025403784439 0 50 555 687 0 546 548 520 0 +.
00158771324027147 -.00275 .006 .866025403784439 -.5 0 .5 .866025403784439 0 50 5
20 686 0 511 555 317 0 +-.00158771324027147 -.00275 .006 273148108861302e-30 -1
 0 1 273148108861302e-30 0 51 317 529 0 312 520 506 0 +0 0 0 0 0 1 .0016 1 0 0 5
0 506 439 0 497 317 459 0 +-.01822007154704015 .01711808963701085 0 .86602540378
441 .50000000000005 0 -.50000000000005 .86602540378441 0 51 459 438 0 453 506 45
4 0 +0 0 0 0 0 1 .025 1 0 0 17 666 0 662 666 666 0 668 20 0 0 +15 667 1629 0 669
 656 0 17 669 0 667 669 669 0 670 671 0 0 +17 670 0 588 670 670 0 669 671 0 0 -1
6 671 1617 0 ?669 672 673 674 0 0 1 16 672 1664 0 ?675 676 671 677 0 0 1 16 673
 1641 0 ?678 671 679 680 0 0 1 31 674 1703 0 671 0 680 0 +.03580851355535845 .02
29834560172249 .004 -.5 .86602540378444 0 -.86602540378444 -.5 0 .0016 31 680 17
01 0 673 674 681 0 +.02298345601722505 -.03580851355535835 .004 .866025403784439
 .5 0 -.5 .866025403784439 0 .0016 31 681 1699 0 679 680 215 0 +-.03580851355535
86 -.02298345601722465 .004 .499999999999991 -.866025403784444 0 .86602540378444
4 .499999999999991 0 .0016 16 679 1665 0 ?682 673 0 681 0 0 1 30 215 1540 0 196
 681 683 0 +-.0312613615027482 -.01573935440208695 0 -.866025403784444 -.4999999
99999991 0 30 683 1539 0 214 215 684 0 +-.04225174255951485 -.0267034560172246 0
 .499999999999991 -.866025403784444 0 16 214 1466 0 ?213 203 196 683 0 0 1 30 68
4 1538 0 203 683 685 0 +-.0292613615027482 -.0192034560172247 0 .866025403784444
 .499999999999991 0 16 203 1462 0 ?182 193 214 684 0 0 1 30 685 1536 0 198 684 6
86 0 +-.0312613615027482 -.01573935440208695 .008 -.866025403784444 -.4999999999
99991 0 16 198 1478 0 ?197 687 20 685 0 0 1 30 686 1535 0 687 685 688 0 +-.04225
174255951485 -.0267034560172246 .008 .499999999999991 -.866025403784444 0 16 687
 1481 0 ?32 34 198 686 0 0 1 30 688 1534 0 34 686 689 0 +-.0292613615027482 -.01
92034560172247 .008 .866025403784444 .499999999999991 0 16 34 1474 0 ?28 196 687
 688 0 0 1 30 689 1533 0 690 688 691 0 +-.0292613615027482 -.0192034560172247 0
 0 0 1 16 690 1465 0 ?35 692 693 689 0 0 1 30 691 1532 0 693 689 694 0 +-.042251
74255951485 -.0267034560172246 0 0 0 1 16 693 1469 0 ?173 690 202 691 0 0 1 30 6
94 1531 0 202 691 204 0 +-.04425174255951485 -.0232393544020868 0 0 0 1 16 202 1
473 0 ?177 693 193 694 0 0 1 30 204 1530 0 193 694 695 0 +-.0312613615027482 -.0
1573935440208695 0 0 0 1 30 695 1400 0 696 204 697 0 +.01573935440208725 -.03126
1361502748 0 .5 -.866025403784439 0 16 696 1330 0 ?698 699 41 695 0 0 1 30 697 1
399 0 699 695 700 0 +.02670345601722505 -.0422517425595146 0 .866025403784439 .5
 0 16 699 1326 0 ?701 702 696 697 0 0 1 30 700 1398 0 702 697 703 0 +.0192034560
1722505 -.029261361502748 0 -.5 .866025403784439 0 16 702 1322 0 ?162 704 699 70
0 0 0 1 30 703 1396 0 692 700 705 0 +.01573935440208725 -.031261361502748 .008 .
5 -.866025403784439 0 16 692 1338 0 ?706 707 690 703 0 0 1 30 705 1395 0 707 703
 708 0 +.02670345601722505 -.0422517425595146 .008 .866025403784439 .5 0 16 707
 1341 0 ?39 41 692 705 0 0 1 30 708 1394 0 41 705 709 0 +.01920345601722505 -.02
9261361502748 .008 -.5 .866025403784439 0 16 41 1334 0 ?36 696 707 708 0 0 1 30
 709 1393 0 710 708 711 0 +.01920345601722505 -.029261361502748 0 0 0 1 16 710 1
325 0 ?42 712 713 709 0 0 1 30 711 1392 0 713 709 714 0 +.02670345601722505 -.04
22517425595146 0 0 0 1 16 713 1329 0 ?153 710 715 711 0 0 1 30 714 1391 0 715 71
1 716 0 +.02323935440208725 -.0442517425595146 0 0 0 1 16 715 1333 0 ?157 713 70
4 714 0 0 1 30 716 1390 0 704 714 717 0 +.01573935440208725 -.031261361502748 0
 0 0 1 16 704 1321 0 ?718 715 702 716 0 0 1 30 717 1262 0 719 716 720 0 +.031261
3615027481 .01573935440208715 0 .86602540378444 .5 0 16 719 1192 0 ?721 722 333
 717 0 0 1 30 720 1261 0 722 717 723 0 +.0422517425595147 .0267034560172249 0 -.
5 .86602540378444 0 16 722 1188 0 ?724 725 719 720 0 0 1 30 723 1260 0 725 720 7
26 0 +.0292613615027481 .0192034560172249 0 -.866025403784441 -.5 0 16 725 1184
 0 ?142 727 722 723 0 0 1 30 726 1258 0 712 723 728 0 +.0312613615027481 .015739
35440208715 .008 .86602540378444 .5 0 16 712 1200 0 ?729 730 710 726 0 0 1 30 72
8 1257 0 730 726 731 0 +.0422517425595147 .0267034560172249 .008 -.5 .8660254037
8444 0 16 730 1203 0 ?331 333 712 728 0 0 1 30 731 1256 0 333 728 732 0 +.029261
3615027481 .0192034560172249 .008 -.866025403784441 -.5 0 16 333 1196 0 ?43 719
 730 731 0 0 1 30 732 1255 0 324 731 733 0 +.0292613615027481 .0192034560172249
 0 0 0 1 16 324 1187 0 ?323 346 734 732 0 0 1 30 733 1254 0 734 732 735 0 +.0422
517425595147 .0267034560172249 0 0 0 1 16 734 1191 0 ?133 324 736 733 0 0 1 30 7
35 1253 0 736 733 737 0 +.0442517425595147 .0232393544020871 0 0 0 1 16 736 1195
 0 ?137 734 727 735 0 0 1 30 737 1252 0 727 735 738 0 +.0312613615027481 .015739
35440208715 0 0 0 1 16 727 1183 0 ?739 736 725 737 0 0 1 31 738 1008 0 346 737 7
40 0 +-.02298345601722505 .03580851355535835 .004 -.866025403784439 -.5 0 .5 -.8
66025403784439 0 .0016 16 346 984 0 ?741 341 324 738 0 0 1 30 740 934 0 353 738
 350 0 +-.01573935440208725 .031261361502748 0 -.5 .866025403784439 0 16 353 864
 0 ?336 742 343 740 0 0 1 30 350 933 0 742 740 348 0 +-.02670345601722505 .04225
17425595146 0 -.866025403784439 -.5 0 16 742 860 0 ?743 349 353 350 0 0 1 17 743
 0 562 112 128 123 744 742 0 210 +16 349 856 0 ?122 325 742 348 0 0 1 17 122 0 7
45 217 125 93 210 349 0 216 +15 745 899 0 746 553 0 17 217 0 745 746 122 44 216
 218 0 200 +17 125 0 745 122 746 123 112 356 0 743 -17 210 0 205 744 206 123 122
 349 0 0 -17 744 0 205 337 210 126 743 742 0 336 -17 337 0 205 229 744 113 336 3
53 0 0 -17 336 0 334 116 230 126 337 353 0 0 +17 229 0 205 747 337 120 130 221 0
 0 -17 747 0 205 748 229 143 142 725 0 0 -17 748 0 205 749 747 146 724 722 0 721
 -17 142 0 750 323 145 120 747 725 0 228 +15 750 1227 0 332 580 0 17 323 0 750 3
32 142 37 228 324 0 322 +17 145 0 750 142 332 143 133 734 0 724 -17 332 0 750 14
5 323 131 43 333 0 0 -17 133 0 595 751 724 131 145 734 0 331 +17 724 0 595 133 1
48 143 748 722 0 747 +15 595 1231 0 751 587 0 17 148 0 595 724 751 146 137 736 0
 748 -17 751 0 595 148 133 135 331 730 0 729 -17 137 0 752 753 721 135 148 736 0
 751 +15 752 1235 0 753 594 0 17 753 0 752 754 137 138 729 712 0 739 -17 721 0 7
52 137 754 146 749 719 0 0 +17 754 0 752 721 753 134 739 727 0 749 -17 749 0 205
 755 748 134 721 719 0 0 -17 755 0 205 756 749 140 150 223 0 0 -17 756 0 205 757
 755 163 162 702 0 0 -17 150 0 309 739 758 134 755 223 0 754 +15 309 1302 0 759
 303 0 17 739 0 309 759 150 138 754 727 0 0 +17 758 0 309 150 759 140 42 710 0 7
55 -17 759 0 309 758 739 29 38 222 0 0 -17 42 0 760 40 162 29 758 710 0 759 +15
 760 1365 0 40 601 0 17 40 0 760 165 42 151 36 41 0 0 -17 162 0 760 42 165 140 7
56 702 0 758 +17 165 0 760 162 40 163 153 713 0 701 -17 153 0 616 761 701 151 16
5 713 0 39 +17 701 0 616 153 168 163 757 699 0 756 +15 616 1369 0 761 608 0 17 1
68 0 616 701 761 166 157 715 0 757 -17 757 0 205 762 756 166 701 699 0 698 -17 7
62 0 205 208 757 154 698 696 0 0 -17 698 0 763 157 764 166 762 696 0 0 +15 763 1
373 0 765 615 0 17 157 0 763 765 698 155 168 715 0 761 +17 764 0 763 698 765 154
 718 704 0 762 -17 765 0 763 764 157 158 706 692 0 718 -17 718 0 304 310 170 158
 764 704 0 0 +17 310 0 304 766 718 11 31 25 0 0 -17 170 0 304 718 766 154 208 21
9 0 764 +17 766 0 304 170 310 160 35 690 0 208 -17 208 0 205 212 762 160 170 219
 0 0 -17 212 0 205 207 208 183 182 203 0 0 -17 182 0 767 35 185 160 212 203 0 76
6 +15 767 1505 0 33 622 0 17 35 0 767 33 182 11 766 690 0 310 +17 185 0 767 182
 33 183 173 693 0 213 -17 33 0 767 185 35 171 28 34 0 0 -17 173 0 636 768 213 17
1 185 693 0 32 +17 213 0 636 173 188 183 207 214 0 212 +15 636 1509 0 768 629 0
 17 188 0 636 213 768 186 177 202 0 207 -17 768 0 636 188 173 175 32 687 0 197 -
17 177 0 190 180 191 175 188 202 0 768 +17 32 0 30 28 197 171 768 687 0 33 +17 1
97 0 30 32 24 175 180 198 0 0 +17 24 0 30 197 48 178 200 10 0 0 +17 48 0 30 24 3
29 44 746 343 0 217 +17 200 0 199 216 192 44 24 10 0 0 -17 329 0 30 48 326 110 3
39 340 0 746 +17 746 0 745 125 217 110 48 343 0 0 -17 339 0 562 128 112 114 329
 340 0 326 -15 562 903 0 339 558 0 17 128 0 562 743 339 126 116 338 0 744 -17 11
2 0 562 339 743 110 125 356 0 329 +17 31 0 30 706 28 158 310 25 0 765 +16 25 143
1 0 ?31 10 222 26 222 10 1 16 222 1292 0 ?38 25 27 26 27 25 1 17 38 0 30 729 36
 138 759 222 0 753 +17 729 0 30 331 38 135 753 712 0 0 +17 331 0 30 43 729 131 7
51 730 0 332 +17 706 0 30 39 31 155 765 692 0 0 +17 39 0 30 36 706 151 761 707 0
 40 +17 761 0 616 168 153 155 39 707 0 706 -17 741 0 769 741 741 0 770 346 0 0 +
15 769 996 0 741 573 0 17 770 0 568 770 770 0 741 346 0 0 -15 568 975 0 770 553
 745 16 20 1616 0 ?666 198 676 7 0 0 1 16 676 1640 0 ?771 20 672 21 0 0 1 17 771
 0 657 771 771 0 772 676 0 0 +31 21 1587 0 676 677 7 0 +.01951935440208725 -.037
80851355535835 .004 -.866025403784439 -.5 0 .5 -.866025403784439 0 .0016 31 677
 1573 0 672 347 21 0 +-.0378085135553586 -.01951935440208685 .004 -.499999999999
991 .866025403784444 0 -.866025403784444 -.499999999999991 0 .0016 31 347 970 0
 341 224 677 0 +-.01951935440208725 .03780851355535835 .004 .866025403784439 .5
 0 -.5 .866025403784439 0 .0016 31 224 558 0 397 220 347 0 -0 0 .006 0 0 1 1 0 0
 .0016 16 397 633 0 ?773 408 395 224 0 0 1 17 773 0 774 773 773 0 775 397 0 0 +1
5 774 649 0 773 504 0 17 775 0 776 775 775 0 773 397 0 0 -15 776 557 0 775 312 0
 15 657 1652 0 771 649 777 17 772 0 623 772 772 0 771 676 0 0 -15 623 1586 0 772
 615 763 15 777 1653 0 678 649 0 17 678 0 777 678 678 0 778 673 0 0 +17 778 0 60
9 778 778 0 678 673 0 0 -15 609 1593 0 778 601 760 17 682 0 779 682 682 0 780 67
9 0 0 +15 779 1677 0 682 642 0 17 780 0 630 780 780 0 682 679 0 0 -15 630 1579 0
 780 622 767 17 675 0 650 675 675 0 781 672 0 0 +15 650 1676 0 675 642 779 17 78
1 0 643 781 781 0 675 672 0 0 -15 643 1572 0 781 195 190 15 588 1607 0 670 580 7
50 17 668 0 602 668 668 0 666 20 0 0 -15 602 1600 0 668 594 752 83 3 660 0 1 1 8
3 3 653 0 1 1 83 3 646 0 1 1 83 3 639 0 1 1 83 3 633 0 1 1 83 3 626 0 1 1 83 3 6
19 0 1 1 83 3 612 0 1 1 83 3 605 0 1 1 83 3 598 0 1 1 83 3 591 0 1 1 83 3 584 0
 1 1 15 581 995 0 345 573 769 17 345 0 581 345 345 0 782 341 0 0 +17 782 0 574 7
82 782 0 345 341 0 0 -15 574 969 0 782 335 334 83 3 577 0 1 1 83 3 570 0 1 1 83
 3 565 0 1 1 83 3 557 0 1 1 15 554 677 0 383 546 0 17 383 0 554 107 407 90 783 3
81 0 784 +17 107 0 554 785 383 105 92 404 0 786 -17 407 0 554 383 785 49 109 379
 0 783 +17 783 0 328 787 784 49 383 381 0 0 -17 784 0 328 783 788 90 386 384 0 0
 -15 328 585 0 787 276 789 17 788 0 328 784 790 87 389 387 0 0 -17 386 0 547 104
 92 87 784 384 0 788 +15 547 673 0 386 539 0 17 104 0 547 786 386 102 89 402 0 7
91 -17 92 0 547 386 786 90 107 404 0 383 +17 786 0 547 92 104 105 369 367 0 366
 -17 369 0 512 372 366 102 786 367 0 0 +17 366 0 512 369 362 105 785 363 0 0 +15
 512 648 0 362 504 774 17 362 0 512 366 378 80 792 360 0 0 +17 785 0 554 407 107
 80 366 363 0 362 -17 378 0 512 362 375 74 793 376 0 0 +17 792 0 519 79 109 74 3
62 360 0 378 -15 519 657 0 51 511 0 17 79 0 519 51 792 77 95 395 0 394 +17 109 0
 519 792 51 80 407 379 0 785 -17 51 0 519 109 79 49 787 355 0 407 +17 787 0 328
 794 783 77 51 355 0 0 -17 794 0 328 790 787 81 394 364 0 0 -17 790 0 328 788 79
4 84 392 390 0 0 -17 394 0 526 95 83 77 794 364 0 787 +15 526 661 0 394 518 0 17
 95 0 526 793 394 74 79 395 0 792 -17 83 0 526 394 793 81 98 398 0 392 +17 793 0
 526 83 95 96 378 376 0 0 -17 98 0 533 795 392 96 83 398 0 375 -17 392 0 533 98
 86 81 790 390 0 794 +15 533 665 0 392 525 0 17 86 0 533 392 795 84 101 400 0 38
9 +17 795 0 533 86 98 99 375 373 0 372 -17 101 0 540 791 389 99 86 400 0 795 -17
 389 0 540 101 89 84 788 387 0 790 +15 540 669 0 389 532 0 17 89 0 540 389 791 8
7 104 402 0 386 +17 791 0 540 89 101 102 372 370 0 369 -17 372 0 512 375 369 99
 791 370 0 0 +17 375 0 512 378 372 96 795 373 0 793 +15 789 360 0 796 276 445 17
 796 0 789 797 797 71 54 411 0 0 -17 797 0 789 796 796 52 422 416 0 0 -17 54 0 4
98 76 73 52 796 411 0 427 +15 498 386 0 54 453 0 17 76 0 498 60 54 68 427 419 0
 798 -17 73 0 498 54 60 71 799 423 0 422 +17 427 0 505 422 798 52 76 419 0 797 +
15 505 390 0 422 497 0 17 422 0 505 799 427 71 797 416 0 796 +17 798 0 505 427 7
99 68 418 415 0 414 -17 799 0 505 798 422 58 73 423 0 418 -17 418 0 800 414 414
 58 798 415 0 0 +17 414 0 800 418 418 68 60 412 0 0 +15 800 329 0 418 209 801 17
 60 0 498 73 76 58 414 412 0 799 -15 801 317 0 434 209 234 17 434 0 801 430 430
 61 441 431 0 0 +15 234 84 0 231 209 471 17 430 0 801 434 434 64 63 428 0 0 +17
 63 0 437 67 70 61 430 428 0 438 -17 438 0 440 441 436 61 67 250 0 434 -83 3 550
 0 1 1 83 3 543 0 1 1 83 3 536 0 1 1 83 3 529 0 1 1 83 3 522 0 1 1 83 3 515 0 1
 1 83 3 508 0 1 1 81 1 499 2080 489 443 0 451 450 494 802 83 3 501 0 1 1 81 1 45
1 2206 291 443 499 0 320 455 803 81 1 450 2079 489 447 0 320 804 499 805 83 3 80
2 0 1 1 81 1 804 2078 489 448 0 455 462 450 806 83 3 805 0 1 1 81 1 455 2207 291
 448 804 0 451 460 807 81 1 462 2077 489 456 0 460 491 804 808 83 3 806 0 1 1 81
 1 491 2076 489 274 0 463 484 462 809 83 3 808 0 1 1 83 3 809 0 1 1 82 1 807 -18
72297837 82 1 803 -1840054122 82 1 493 -1856503661 81 1 490 2074 489 288 0 293 2
92 484 810 83 3 492 0 1 1 81 1 293 2198 291 288 490 0 287 298 811 81 1 292 2073
 489 286 0 287 812 490 813 83 3 810 0 1 1 81 1 812 2072 489 209 0 298 814 292 81
5 83 3 813 0 1 1 81 1 298 2199 291 209 812 0 293 302 816 81 1 814 2071 489 276 0
 278 313 812 817 83 3 815 0 1 1 81 1 278 2196 291 276 814 0 0 287 818 81 1 313 2
070 489 18 0 311 819 814 820 83 3 817 0 1 1 81 1 819 2069 489 312 0 314 319 313
 821 83 3 820 0 1 1 81 1 314 2203 291 312 819 0 311 318 822 81 1 319 2068 489 30
8 0 318 823 819 824 83 3 821 0 1 1 81 1 823 2067 489 303 0 306 305 319 825 83 3
 824 0 1 1 81 1 306 2201 291 303 823 0 302 311 826 81 1 305 2066 489 16 0 302 0
 823 827 83 3 825 0 1 1 83 3 827 0 1 1 82 1 826 1175519406 82 1 822 583401628 82
 1 818 43974830 82 1 816 43778222 82 1 811 -1864367981 79 14 488 SWEntUnchanged1
7 474 0 465 474 474 0 270 268 0 0 -15 465 171 0 474 274 272 82 1 464 -1852571501
 15 457 135 0 235 448 828 17 235 0 457 235 235 0 231 225 0 0 -15 828 136 0 236 4
48 0 17 236 0 828 236 236 0 829 232 0 0 +17 829 0 446 829 829 0 236 232 0 0 -15
 446 121 0 829 276 470 82 1 452 -1839923050 17 410 0 299 410 410 0 830 408 0 0 +
15 299 498 0 410 209 800 17 830 0 316 830 830 0 410 408 0 0 -15 316 519 0 830 31
2 776 82 1 321 1170735278 82 1 315 44368046 82 1 307 1180434606 82 1 294 -186830
0141 19 17 30 0 1 0 9 5 S0 74 4 CI16 index_map_offset0 0 1 dCCZ20 15 9 0 0 654 8
31 832 833 834 835 13 659 2 0 0 0 0 0 0 0 0 0 0 0 81 2 831 1553 836 1 0 832 0 0
 0 837 81 2 832 1710 838 1 831 833 0 0 0 839 81 1 833 1732 840 1 832 834 0 0 841
 81 2 834 1774 842 1 833 835 0 0 843 0 81 2 835 1929 844 1 834 13 0 0 0 845 81 2
 13 2064 846 1 835 2 0 0 0 0 80 2 846 847 848 9000 0 0 0 0 3 5 0 0 0 FFTFFFFFFFF
FFF9 1 79 16 848 BODY_RECIPE_200180 2 844 849 850 9000 0 0 0 0 3 5 0 0 0 FFTFFFF
FFFFFFF9 1 82 1 845 1 79 24 850 BODY_IN_LIGHTWEIGHT_PERM80 2 842 851 852 8004 0
 0 0 0 3 5 0 0 0 FFTFFFFFFFFFFF2 3 83 1 843 1e3 79 16 852 SDL/TYSA_DENSITY80 1 8
40 853 854 9000 1 1 1 1 1 1 1 1 0 FFTFFFFFFFFFFF1 82 1 841 503 79 10 854 BODY_MA
TCH80 2 838 855 856 9000 0 0 0 0 3 5 0 0 0 FFTFFFFFFFFFFF9 1 82 1 839 158 79 30
 856 LAST_BODY_MODIFYING_FEATURE_ID80 2 836 857 858 9000 0 0 0 0 3 5 0 0 0 FFTFF
FFFFFFFFF9 1 82 1 837 146 79 19 858 ENT_TIME_STAMP_200180 2 12 859 860 9000 0 0
 0 0 3 5 0 0 0 FFTFFFFFFFFFFF9 1 82 1 14 113 79 12 860 ATOM_ID_20011 0 
